# Supplementary material for: ATAC-seq and RNA-seq analysis unravel the mechanism of sex differentiation and infertility in sex reversal chicken
Source: Epigenetics Chromatin. 2023 Jan 9;16:2. doi: 10.1186/s13072-022-00476-1 (PMC9827654; doi:10.1186/s13072-022-00476-1)
Supplement: Supplementary file 4 — Additional file 4: Table S1. Summary of sequencing quality and reads alignment statistics of embryo gonads RNA-seq data. Table S2. DEGs in each cluster. Table S3. Summary of sequencing quality and reads alignment statistics of embryo gonads ATAC-seq data. Table S4. Summary of overlapping genes of embryo gonads RNA-seq and ATAC-seq data. Table S5. Record of hatching and genotype identification. Table S6. Record of artificial fertilization experiment. Table S7. Summary of sequencing quality and reads alignment statistics of adult gonads RNA-seq data. Table S8. Summary of common genes between embryo and adult gonads RNA-seq data and embryo gonads ATAC-seq data. Table S9. Primers used for sex PCR. [file 13072_2022_476_MOESM4_ESM.xlsx]

## Sheet: Table S1
Table S1. Summary of sequencing quality and reads alignment statistics of embryo gonads RNA-seq data
Sample name	Clean reads	Clean bases	Read length (bp)	Q20(%)	GC(%)	Mapped rate(%)	Sex
ZZ-control-1	50690684	7603602600	150	99.1	51.34	86.16	Male
ZZ-control-2	33504674	5025701100	150	98.755	51.155	85.88	Male
ZZ-control-3	44889430	6733414500	150	98.28	50.885	87.78	Male
ZZ-control-4	35894232	5384134800	150	98.94	51.435	86.01	Male
ZZ-control-5	34838770	5225815500	150	98.69	51.075	87.08	Male
ZZ-control-6	32516274	4877441100	150	98.735	51.44	85.09	Male
ZZ-control-7	49117742	7367661300	150	98.735	51.7	86.48	Male
ZW-control-1	39539212	5930881800	150	98.96	51.095	88.95	Female
ZW-control-2	41154478	6173171700	150	98.89	50.93	87.27	Female
ZW-control-3	48758126	7313718900	150	98.985	51.04	88.71	Female
ZW-control-4	34699382	5204907300	150	98.675	50.91	89.1	Female
ZW-control-5	34881814	5232272100	150	98.78	51.39	86.41	Female
ZW-control-6	35290576	5293586400	150	98.87	51.46	88.81	Female
ZW-control-7	37572030	5635804500	150	98.855	51.29	89.14	Female
ZW-control-8	43669894	6550484100	150	98.67	51.41	88.49	Female
ZW-treated-1	53764782	8064717300	150	99.065	50.905	87	Reversal
ZW-treated-2	63435230	9515284500	150	99.045	51.21	88.02	Reversal
ZW-treated-3	39076398	5861459700	150	99.05	50.695	88.73	Reversal
ZW-treated-4	37442384	5616357600	150	98.69	51.41	88.36	Reversal
ZW-treated-5	39112970	5866945500	150	98.895	51.68	88.5	Reversal
ZW-treated-6	36980774	5547116100	150	98.785	51.33	88.65	Reversal
ZW-treated-7	41477640	6221646000	150	98.93	51.215	88.44	Reversal
ZW-treated-8	39101156	5865173400	150	98.665	51.365	86.02	Reversal
ZW-treated-9	57036602	8555490300	150	99.04	51.09	84.33	Reversal
ZW-treated-10	35479800	5321970000	150	98.615	51.305	88.96	Reversal
ZW-treated-11	46054976	6908246400	150	98.63	51.46	88.95	Reversal
ZW-treated-12	53978624	8096793600	150	98.93	51.56	88.51	Reversal
ZW-treated-13	43356724	6503508600	150	98.71	51.23	86.15	Reversal
ZW-treated-14	43699828	6554974200	150	98.82	52.01	88.28	Reversal
ZW-treated-15	49842110	7476316500	150	98.925	51.82	88.94	Reversal
ZW-treated-16	37255902	5588385300	150	98.48	51.295	89.2	Reversal
ZW-treated-17	66551762	9982764300	150	99.115	51.5	90.09	Reversal
ZW-treated-18	53058424	7958763600	150	99.08	51.13	88.88	Reversal
ZW-treated-19	49879020	7481853000	150	99.08	51.085	89.81	Reversal
ZW-treated-20	44475344	6671301600	150	98.73	51.335	87.53	Reversal
ZW-treated-21	47927418	7189112700	150	98.74	51.245	89.85	Reversal
ZW-treated-22	45455744	6818361600	150	98.96	51.32	89.11	Reversal
ZW-treated-23	38157974	5723696100	150	98.76	51.42	83.67	Reversal

## Sheet: Table S2
Table S2. DEGs in each cluster
Gene_ID	Gene_symbol	Cluster
ENSGALG00000000071	-	4
ENSGALG00000000458	TMPRSS9	4
ENSGALG00000000507	CPNE7	4
ENSGALG00000000560	-	4
ENSGALG00000000653	CNTN2	4
ENSGALG00000000690	GDPD4	4
ENSGALG00000000972	PBX3	4
ENSGALG00000001235	ANKRD24	4
ENSGALG00000001263	GTF2IRD1	4
ENSGALG00000001370	ADAMTS8	4
ENSGALG00000001857	C1QTNF12	4
ENSGALG00000001925	GNB1L	4
ENSGALG00000002103	TPPP3	4
ENSGALG00000002191	TLX3	4
ENSGALG00000002289	CHAT	4
ENSGALG00000003374	ESRP2	4
ENSGALG00000003472	VWC2L	4
ENSGALG00000003742	CPAMD8	4
ENSGALG00000003777	NELL1	4
ENSGALG00000003814	DKK1	4
ENSGALG00000004334	MYLK3	4
ENSGALG00000004393	-	4
ENSGALG00000004472	ASTN1	4
ENSGALG00000004508	EYA2	4
ENSGALG00000004740	TMOD2	4
ENSGALG00000004771	C1QB	4
ENSGALG00000004966	NYAP2	4
ENSGALG00000005537	ASB14	4
ENSGALG00000005599	-	4
ENSGALG00000005601	DNAH12	4
ENSGALG00000005795	CYP2C23b	4
ENSGALG00000005852	SRMS	4
ENSGALG00000006076	RASGEF1C	4
ENSGALG00000006393	-	4
ENSGALG00000006456	C14H16orf45	4
ENSGALG00000006560	SEMA3A	4
ENSGALG00000006705	-	4
ENSGALG00000006712	RSPH14	4
ENSGALG00000006717	-	4
ENSGALG00000006834	CPB1	4
ENSGALG00000006835	TNNC2	4
ENSGALG00000006989	-	4
ENSGALG00000007047	GAL	4
ENSGALG00000007054	TBC1D16	4
ENSGALG00000007268	-	4
ENSGALG00000007314	DSCAML1	4
ENSGALG00000007361	SST	4
ENSGALG00000007408	MPP7	4
ENSGALG00000007740	-	4
ENSGALG00000007927	CNTN6	4
ENSGALG00000007948	LRRC4C	4
ENSGALG00000008591	CACNB2	4
ENSGALG00000008593	ATP1B4	4
ENSGALG00000008656	ICOS	4
ENSGALG00000008784	-	4
ENSGALG00000008905	HABP2	4
ENSGALG00000008932	ENTPD8	4
ENSGALG00000008954	RUNDC3B	4
ENSGALG00000008980	VWA2	4
ENSGALG00000008996	ANKEF1	4
ENSGALG00000009129	DLX5	4
ENSGALG00000009280	NPY2R	4
ENSGALG00000009368	RGS6	4
ENSGALG00000009378	PDGFC	4
ENSGALG00000009567	TLL1	4
ENSGALG00000009602	MYO3B	4
ENSGALG00000009739	AMIGO2	4
ENSGALG00000009784	PTPN14	4
ENSGALG00000009844	ACTC1	4
ENSGALG00000009995	AKAP6	4
ENSGALG00000010090	FHIP1A	4
ENSGALG00000010103	FBXW7	4
ENSGALG00000010468	-	4
ENSGALG00000010535	SGMS2	4
ENSGALG00000010826	PRKAA2	4
ENSGALG00000010909	PRKG2	4
ENSGALG00000010934	PATJ	4
ENSGALG00000010950	PPP4R4	4
ENSGALG00000010992	SLC6A15	4
ENSGALG00000011007	OSBPL3	4
ENSGALG00000011094	PDE4B	4
ENSGALG00000011170	WIPF3	4
ENSGALG00000011347	IHH	4
ENSGALG00000011473	RPS6KA2	4
ENSGALG00000011633	SLC5A8	4
ENSGALG00000011680	EPHA5	4
ENSGALG00000011803	EMP1	4
ENSGALG00000011889	-	4
ENSGALG00000012094	SLC35F4	4
ENSGALG00000012156	DPP10	4
ENSGALG00000012190	TMEM163	4
ENSGALG00000012292	BANK1	4
ENSGALG00000012536	GALNT13	4
ENSGALG00000012973	ESR1	4
ENSGALG00000012997	DNAH5	4
ENSGALG00000013022	CACNA1C	4
ENSGALG00000013177	BCAT1	4
ENSGALG00000013342	GBX2	4
ENSGALG00000013728	PPAT	4
ENSGALG00000014603	C1S	4
ENSGALG00000014695	CLCN1	4
ENSGALG00000014908	FST	4
ENSGALG00000014914	SNX18	4
ENSGALG00000014934	HS3ST1	4
ENSGALG00000015034	ANKRD29	4
ENSGALG00000015056	LAMA3	4
ENSGALG00000015153	OPN5L1	4
ENSGALG00000015379	TAGLN3	4
ENSGALG00000015403	EPHA3	4
ENSGALG00000015845	RIPPLY2	4
ENSGALG00000015970	COL9A1	4
ENSGALG00000016128	B3GALT5	4
ENSGALG00000016276	KHDRBS2	4
ENSGALG00000016292	-	4
ENSGALG00000016325	GSTA3	4
ENSGALG00000016397	SOX11	4
ENSGALG00000016415	MAP7D2	4
ENSGALG00000016495	-	4
ENSGALG00000016498	MFSD2B	4
ENSGALG00000016755	CRACDL	4
ENSGALG00000016809	EDAR	4
ENSGALG00000016941	PCDH17	4
ENSGALG00000017003	MLNR	4
ENSGALG00000017016	FAM124A	4
ENSGALG00000017075	FRY	4
ENSGALG00000017317	DNAJB13	4
ENSGALG00000020554	ADAMTSL1	4
ENSGALG00000020726	-	4
ENSGALG00000021039	HKDC1	4
ENSGALG00000021340	CA9	4
ENSGALG00000021569	-	4
ENSGALG00000021686	-	4
ENSGALG00000023142	PTGER3	4
ENSGALG00000023395	PLIN1	4
ENSGALG00000023451	TRPM7	4
ENSGALG00000023576	PIM3	4
ENSGALG00000023740	HBZ	4
ENSGALG00000025822	CYP1B1	4
ENSGALG00000026081	RBM38	4
ENSGALG00000026263	RGS8	4
ENSGALG00000026727	SLC30A10	4
ENSGALG00000026744	OTP	4
ENSGALG00000026903	CALB2	4
ENSGALG00000027868	AMER2	4
ENSGALG00000028415	-	4
ENSGALG00000028682	CBLN2	4
ENSGALG00000028721	LMOD1	4
ENSGALG00000029024	TCF21	4
ENSGALG00000029286	-	4
ENSGALG00000029401	SIX1	4
ENSGALG00000029669	C1QC	4
ENSGALG00000029842	-	4
ENSGALG00000030417	PDC	4
ENSGALG00000030420	ECEL1	4
ENSGALG00000030545	SLC35D3	4
ENSGALG00000030889	FOXA2	4
ENSGALG00000032161	SCUBE2	4
ENSGALG00000032518	NCALD	4
ENSGALG00000032789	TBX18	4
ENSGALG00000033254	-	4
ENSGALG00000033535	RGS16	4
ENSGALG00000033695	CYP26A1	4
ENSGALG00000033739	POU3F3	4
ENSGALG00000034109	GRIA3	4
ENSGALG00000034377	SLC30A8	4
ENSGALG00000034436	CEL	4
ENSGALG00000034585	BFSP2	4
ENSGALG00000034590	CELF2	4
ENSGALG00000034751	TRPA1	4
ENSGALG00000034899	NKAIN3	4
ENSGALG00000035027	-	4
ENSGALG00000035131	-	4
ENSGALG00000035309	HBE	4
ENSGALG00000035466	CACNB4	4
ENSGALG00000035565	ZAR1	4
ENSGALG00000035725	SP8	4
ENSGALG00000035733	CCR7	4
ENSGALG00000035854	-	4
ENSGALG00000035903	FAM46A	4
ENSGALG00000036097	CDH18	4
ENSGALG00000036412	TMEM108	4
ENSGALG00000036504	C14orf39	4
ENSGALG00000036838	-	4
ENSGALG00000036883	MET	4
ENSGALG00000036938	RALYL	4
ENSGALG00000037051	-	4
ENSGALG00000037138	KCNQ1	4
ENSGALG00000037286	VIL1	4
ENSGALG00000037336	PRTG	4
ENSGALG00000037556	SLC1A2	4
ENSGALG00000037889	PTPRT	4
ENSGALG00000038087	CACNG3	4
ENSGALG00000038096	NOS2	4
ENSGALG00000038238	-	4
ENSGALG00000038540	ZBTB32	4
ENSGALG00000038550	-	4
ENSGALG00000038645	NXPH3	4
ENSGALG00000038652	-	4
ENSGALG00000038688	ADAMTS17	4
ENSGALG00000038752	-	4
ENSGALG00000038769	USH1G	4
ENSGALG00000038848	MSX2	4
ENSGALG00000039436	DLX2	4
ENSGALG00000039587	SYNDIG1	4
ENSGALG00000039659	-	4
ENSGALG00000039817	NOG2	4
ENSGALG00000039990	TNC	4
ENSGALG00000040152	CCNJL	4
ENSGALG00000040249	BHLHE22	4
ENSGALG00000040493	PTN	4
ENSGALG00000040754	CYP1C1	4
ENSGALG00000040917	PIK3R4	4
ENSGALG00000041101	GALNT6	4
ENSGALG00000041103	SLC18A3	4
ENSGALG00000041344	FABP5	4
ENSGALG00000041373	ARAP2	4
ENSGALG00000041622	-	4
ENSGALG00000041988	SIK1	4
ENSGALG00000042099	-	4
ENSGALG00000042199	SLC12A5	4
ENSGALG00000042374	PDE11A	4
ENSGALG00000042726	TRMT9B	4
ENSGALG00000042851	PPARGC1A	4
ENSGALG00000043532	SBSPON	4
ENSGALG00000043654	-	4
ENSGALG00000043775	RAPGEF3	4
ENSGALG00000044418	-	4
ENSGALG00000044478	-	4
ENSGALG00000044780	-	4
ENSGALG00000044975	KY	4
ENSGALG00000046593	-	4
ENSGALG00000046681	-	4
ENSGALG00000046793	HELT	4
ENSGALG00000046927	-	4
ENSGALG00000047271	-	4
ENSGALG00000047341	-	4
ENSGALG00000047682	-	4
ENSGALG00000047691	-	4
ENSGALG00000047801	GIPC3	4
ENSGALG00000047827	TMEM86A	4
ENSGALG00000047835	-	4
ENSGALG00000047839	-	4
ENSGALG00000047877	-	4
ENSGALG00000047941	-	4
ENSGALG00000047990	SCRG1	4
ENSGALG00000048022	-	4
ENSGALG00000048093	-	4
ENSGALG00000048294	-	4
ENSGALG00000048448	-	4
ENSGALG00000048539	BHLHE41	4
ENSGALG00000048869	-	4
ENSGALG00000049009	-	4
ENSGALG00000049014	-	4
ENSGALG00000049079	-	4
ENSGALG00000049219	-	4
ENSGALG00000049414	CYP2C23a	4
ENSGALG00000049741	SMIM18	4
ENSGALG00000049995	-	4
ENSGALG00000050334	-	4
ENSGALG00000050493	-	4
ENSGALG00000050520	-	4
ENSGALG00000050611	-	4
ENSGALG00000050814	-	4
ENSGALG00000050830	SV2A	4
ENSGALG00000050959	-	4
ENSGALG00000051110	-	4
ENSGALG00000051197	-	4
ENSGALG00000051274	B3GALT2	4
ENSGALG00000051538	-	4
ENSGALG00000051568	-	4
ENSGALG00000051577	-	4
ENSGALG00000051789	-	4
ENSGALG00000051919	BAALC	4
ENSGALG00000051984	-	4
ENSGALG00000052387	-	4
ENSGALG00000052452	-	4
ENSGALG00000052638	-	4
ENSGALG00000053092	-	4
ENSGALG00000053345	-	4
ENSGALG00000053434	-	4
ENSGALG00000053550	ESPNL	4
ENSGALG00000053621	-	4
ENSGALG00000053882	-	4
ENSGALG00000053980	-	4
ENSGALG00000054231	-	4
ENSGALG00000054569	-	4
ENSGALG00000054625	-	4
ENSGALG00000054675	TMEM272	4
ENSGALG00000054850	-	4
ENSGALG00000054972	-	4
ENSGALG00000054978	-	4
ENSGALG00000054998	-	4
ENSGALG00000055117	-	4
ENSGALG00000000195	SLC23A2	3
ENSGALG00000000295	-	3
ENSGALG00000000367	ASIC2	3
ENSGALG00000000558	SLC1A6	3
ENSGALG00000001006	TP73	3
ENSGALG00000001055	NSF	3
ENSGALG00000001169	CRB2	3
ENSGALG00000001449	STRA6	3
ENSGALG00000001470	STOML1	3
ENSGALG00000001595	PHF19	3
ENSGALG00000001764	-	3
ENSGALG00000001774	NEO1	3
ENSGALG00000001916	SLIT3	3
ENSGALG00000001959	HENMT1	3
ENSGALG00000002015	SNCG	3
ENSGALG00000002046	-	3
ENSGALG00000002189	SNX1	3
ENSGALG00000002554	TSPAN2	3
ENSGALG00000002775	FA2H	3
ENSGALG00000002900	NOTUM	3
ENSGALG00000002992	DAW1	3
ENSGALG00000003014	CHRNA3	3
ENSGALG00000003016	MASP2	3
ENSGALG00000003034	SS2	3
ENSGALG00000003058	-	3
ENSGALG00000003146	CCDC92	3
ENSGALG00000003148	SPAG16	3
ENSGALG00000003149	-	3
ENSGALG00000003212	TSPO2	3
ENSGALG00000003226	APOBEC2	3
ENSGALG00000003227	RAB11FIP4	3
ENSGALG00000003233	ASH2L	3
ENSGALG00000003242	STAR	3
ENSGALG00000003245	LSM1	3
ENSGALG00000003821	RAMP1	3
ENSGALG00000003952	RBPJL	3
ENSGALG00000003999	NAV2	3
ENSGALG00000004037	DNA2	3
ENSGALG00000004085	ZDHHC13	3
ENSGALG00000004098	STK4	3
ENSGALG00000004106	DHCR7	3
ENSGALG00000004221	IL22RA1	3
ENSGALG00000004225	KDM2B	3
ENSGALG00000004249	GRHL3	3
ENSGALG00000004297	DNAH1	3
ENSGALG00000004448	BRINP2	3
ENSGALG00000004553	SGPL1	3
ENSGALG00000004627	-	3
ENSGALG00000004704	TDRD12	3
ENSGALG00000004721	-	3
ENSGALG00000004725	-	3
ENSGALG00000004777	AIFM2	3
ENSGALG00000004870	DNAAF6	3
ENSGALG00000004955	-	3
ENSGALG00000005037	-	3
ENSGALG00000005057	ADK	3
ENSGALG00000005065	PLA2G4A	3
ENSGALG00000005102	CDH4	3
ENSGALG00000005232	USP54	3
ENSGALG00000005242	-	3
ENSGALG00000005252	GPR88	3
ENSGALG00000005422	PDLIM1	3
ENSGALG00000005458	RPL3L	3
ENSGALG00000005519	TLL2	3
ENSGALG00000005540	MICAL2	3
ENSGALG00000005630	CRYBB1	3
ENSGALG00000005655	-	3
ENSGALG00000005739	SCD	3
ENSGALG00000005757	IRF8	3
ENSGALG00000005762	BIRC7	3
ENSGALG00000005951	VPS29L	3
ENSGALG00000006034	PITPNM3	3
ENSGALG00000006087	GPC3	3
ENSGALG00000006130	STMN3	3
ENSGALG00000006137	-	3
ENSGALG00000006165	-	3
ENSGALG00000006242	PABPN1L	3
ENSGALG00000006297	TRPC7	3
ENSGALG00000006346	CXCL14	3
ENSGALG00000006490	SCN3B	3
ENSGALG00000006609	EPHB1	3
ENSGALG00000006702	MFGE8	3
ENSGALG00000006724	-	3
ENSGALG00000006873	-	3
ENSGALG00000007023	PRKAR2A	3
ENSGALG00000007170	SNRPA1	3
ENSGALG00000007174	TNFSF15	3
ENSGALG00000007216	TVP23A	3
ENSGALG00000007311	CLDN2	3
ENSGALG00000007324	TP63	3
ENSGALG00000007493	NSDHL	3
ENSGALG00000007510	CETN1	3
ENSGALG00000007515	SFRP5	3
ENSGALG00000007650	SLC9A3R1	3
ENSGALG00000007668	BMP7	3
ENSGALG00000007769	FOXP1	3
ENSGALG00000008037	HORMAD2	3
ENSGALG00000008063	NOX5	3
ENSGALG00000008088	ACSL4	3
ENSGALG00000008166	TLR15	3
ENSGALG00000008408	GAB3	3
ENSGALG00000008427	GNAT3	3
ENSGALG00000008465	SORCS1	3
ENSGALG00000008698	MGME1	3
ENSGALG00000008716	FLRT3	3
ENSGALG00000008860	LONRF3	3
ENSGALG00000008914	NRAP	3
ENSGALG00000009179	TNFSF10	3
ENSGALG00000009231	PNLIPRP1	3
ENSGALG00000009276	LRAT	3
ENSGALG00000009365	CYP51A1	3
ENSGALG00000009400	SLC8A3	3
ENSGALG00000009424	FOXP2	3
ENSGALG00000009439	GPR85	3
ENSGALG00000009512	TFPI2	3
ENSGALG00000009520	2022-03-01	3
ENSGALG00000009562	PLEK2	3
ENSGALG00000009572	ADAMTS20	3
ENSGALG00000009581	MPP5	3
ENSGALG00000009624	FSIP1	3
ENSGALG00000009731	ARHGAP11B	3
ENSGALG00000009854	NEK2	3
ENSGALG00000009913	SMARCA5	3
ENSGALG00000010122	SH2D4A	3
ENSGALG00000010154	GEMIN2	3
ENSGALG00000010291	RBPMS	3
ENSGALG00000010384	CLRN1	3
ENSGALG00000010533	ELAVL4	3
ENSGALG00000010562	CEP128	3
ENSGALG00000010801	TMEM61	3
ENSGALG00000010889	HOOK1	3
ENSGALG00000011024	CACHD1	3
ENSGALG00000011106	GALNT2	3
ENSGALG00000011139	CCDC85C	3
ENSGALG00000011235	GALNT15	3
ENSGALG00000011284	LRRC7	3
ENSGALG00000011296	-	3
ENSGALG00000011469	IGFBP2	3
ENSGALG00000011489	TBXT	3
ENSGALG00000011533	XRCC3	3
ENSGALG00000011544	BCL2L14	3
ENSGALG00000011565	TDRD9	3
ENSGALG00000011566	GYPC	3
ENSGALG00000011687	-	3
ENSGALG00000011690	CLBA1	3
ENSGALG00000011722	STRA8	3
ENSGALG00000011914	CENPM	3
ENSGALG00000011962	NDNF	3
ENSGALG00000012006	RTN1	3
ENSGALG00000012015	NDST4	3
ENSGALG00000012020	KIAA1549L	3
ENSGALG00000012092	ESYT3	3
ENSGALG00000012100	CFAP221	3
ENSGALG00000012117	STEAP3	3
ENSGALG00000012200	GCH1	3
ENSGALG00000012208	GMFB	3
ENSGALG00000012245	ADH4	3
ENSGALG00000012319	-	3
ENSGALG00000012338	BDH2	3
ENSGALG00000012361	NIN	3
ENSGALG00000012382	-	3
ENSGALG00000012429	BMP4	3
ENSGALG00000012464	SOUL	3
ENSGALG00000012790	DSP	3
ENSGALG00000012791	TBXAS1	3
ENSGALG00000012894	CHRM2	3
ENSGALG00000012909	C5orf22	3
ENSGALG00000013001	-	3
ENSGALG00000013247	-	3
ENSGALG00000013409	-	3
ENSGALG00000013624	-	3
ENSGALG00000013817	SPIRE1	3
ENSGALG00000013858	CEP76	3
ENSGALG00000013869	IL20RA	3
ENSGALG00000013941	PDE7B	3
ENSGALG00000014176	PLA2G2E	3
ENSGALG00000014184	-	3
ENSGALG00000014228	SMC1B	3
ENSGALG00000014232	RIBC2	3
ENSGALG00000014250	PHOX2B	3
ENSGALG00000014736	-	3
ENSGALG00000014873	GJA1	3
ENSGALG00000014910	COLEC12	3
ENSGALG00000014976	GATA6	3
ENSGALG00000015040	SLC16A10	3
ENSGALG00000015126	TRPM3	3
ENSGALG00000015128	AQP4	3
ENSGALG00000015181	GAREM1	3
ENSGALG00000015271	-	3
ENSGALG00000015287	LNP1	3
ENSGALG00000015293	TMEM45A	3
ENSGALG00000015404	-	3
ENSGALG00000015446	POU2F1	3
ENSGALG00000015701	CXADR	3
ENSGALG00000015860	UBE3D	3
ENSGALG00000015944	-	3
ENSGALG00000016278	PRIM2	3
ENSGALG00000016364	ALKAL2	3
ENSGALG00000016467	SMC6	3
ENSGALG00000016473	OSR1	3
ENSGALG00000016480	SDC1	3
ENSGALG00000016492	TDRD15	3
ENSGALG00000016595	TRIM35	3
ENSGALG00000016607	CLCN4	3
ENSGALG00000016720	CD2AP	3
ENSGALG00000016744	GABRA5	3
ENSGALG00000016896	ABCC4	3
ENSGALG00000016904	SLITRK6	3
ENSGALG00000016967	ENOX1	3
ENSGALG00000017021	ATP7B	3
ENSGALG00000017104	CDK8	3
ENSGALG00000017155	C11orf87	3
ENSGALG00000017197	CNTN5	3
ENSGALG00000017347	HBBR	3
ENSGALG00000019662	SLC25A40	3
ENSGALG00000019718	KRT13	3
ENSGALG00000019824	-	3
ENSGALG00000019987	LRP11	3
ENSGALG00000021598	-	3
ENSGALG00000023517	AGPAT2	3
ENSGALG00000023844	-	3
ENSGALG00000023882	MALL	3
ENSGALG00000023909	-	3
ENSGALG00000024332	CDC34	3
ENSGALG00000025941	RGS20	3
ENSGALG00000026449	-	3
ENSGALG00000026460	-	3
ENSGALG00000026945	CIDEC	3
ENSGALG00000026991	-	3
ENSGALG00000027170	-	3
ENSGALG00000027232	C1QTNF2	3
ENSGALG00000027355	TPBG	3
ENSGALG00000027514	SCEL	3
ENSGALG00000027643	RD3L	3
ENSGALG00000027702	SCN11A	3
ENSGALG00000027905	CSRNP1	3
ENSGALG00000028815	-	3
ENSGALG00000028821	GLIPR2	3
ENSGALG00000029151	ISLR2	3
ENSGALG00000029382	BARX2	3
ENSGALG00000029545	SMAD7B	3
ENSGALG00000029572	TOP1MT	3
ENSGALG00000029583	PLBD1	3
ENSGALG00000029664	SAMD12	3
ENSGALG00000030101	CSDC2	3
ENSGALG00000030209	CPZ	3
ENSGALG00000030250	SV2B	3
ENSGALG00000030382	-	3
ENSGALG00000030534	SYT17	3
ENSGALG00000030707	-	3
ENSGALG00000030767	-	3
ENSGALG00000030801	CCKAR	3
ENSGALG00000030890	RRS1	3
ENSGALG00000031071	-	3
ENSGALG00000031327	-	3
ENSGALG00000031355	-	3
ENSGALG00000031430	-	3
ENSGALG00000031538	PI4K2B	3
ENSGALG00000031605	POU3F1	3
ENSGALG00000031651	-	3
ENSGALG00000031657	IFITM10	3
ENSGALG00000031763	EDARADD	3
ENSGALG00000031960	LEF1	3
ENSGALG00000032545	NKX6-1	3
ENSGALG00000032563	FBXO34	3
ENSGALG00000032584	ALX4	3
ENSGALG00000032681	-	3
ENSGALG00000032838	BKJ	3
ENSGALG00000032974	ADAMTS2	3
ENSGALG00000033062	PDE6D	3
ENSGALG00000033199	-	3
ENSGALG00000033391	ISL2	3
ENSGALG00000033631	MYC	3
ENSGALG00000033635	PTGS2	3
ENSGALG00000033664	MOV10L1	3
ENSGALG00000033671	FREM2	3
ENSGALG00000033705	-	3
ENSGALG00000033819	-	3
ENSGALG00000034007	ITGA6	3
ENSGALG00000034344	MTHFD2	3
ENSGALG00000034347	KIF21B	3
ENSGALG00000034426	-	3
ENSGALG00000034488	-	3
ENSGALG00000034498	-	3
ENSGALG00000034905	-	3
ENSGALG00000034982	CYP11A1	3
ENSGALG00000035419	CDON	3
ENSGALG00000035780	-	3
ENSGALG00000035785	-	3
ENSGALG00000035998	HINTW	3
ENSGALG00000036391	GFPT1	3
ENSGALG00000036616	NUAK2	3
ENSGALG00000036969	KLHL14	3
ENSGALG00000037050	FABP3	3
ENSGALG00000037094	POU4F2	3
ENSGALG00000037400	-	3
ENSGALG00000037479	IGSF21	3
ENSGALG00000037737	-	3
ENSGALG00000037852	HSD17B7	3
ENSGALG00000037943	PRKCB	3
ENSGALG00000038064	-	3
ENSGALG00000038241	CARTPT	3
ENSGALG00000038504	MID1	3
ENSGALG00000038775	SPON1	3
ENSGALG00000038902	PIM1	3
ENSGALG00000039023	-	3
ENSGALG00000039164	-	3
ENSGALG00000039307	GNB5	3
ENSGALG00000039690	STMN2	3
ENSGALG00000039705	GFPT2	3
ENSGALG00000039756	NKAIN2	3
ENSGALG00000040038	MLC1	3
ENSGALG00000040086	HNRNPKL	3
ENSGALG00000040156	CCDC88C	3
ENSGALG00000040189	RIPK4	3
ENSGALG00000040256	RIMS2	3
ENSGALG00000040263	RPL17	3
ENSGALG00000040355	TCF24	3
ENSGALG00000040371	-	3
ENSGALG00000040704	SPIN1W	3
ENSGALG00000040730	RXRG	3
ENSGALG00000040780	UBAP2	3
ENSGALG00000040811	-	3
ENSGALG00000040866	P3H2	3
ENSGALG00000041036	FTO	3
ENSGALG00000041221	-	3
ENSGALG00000041233	-	3
ENSGALG00000041253	MYRF	3
ENSGALG00000041299	E2F8	3
ENSGALG00000041456	SLC35G1	3
ENSGALG00000041500	-	3
ENSGALG00000041522	CLCF1	3
ENSGALG00000041563	UNC80	3
ENSGALG00000041708	WNT4	3
ENSGALG00000041752	CD164L2	3
ENSGALG00000042103	C5H11ORF96	3
ENSGALG00000042256	-	3
ENSGALG00000042422	GLI1	3
ENSGALG00000042708	-	3
ENSGALG00000042759	PRKX	3
ENSGALG00000042838	TRAF2	3
ENSGALG00000043021	HORMAD1	3
ENSGALG00000043026	-	3
ENSGALG00000043082	DHX36	3
ENSGALG00000043555	NPNT	3
ENSGALG00000043569	NME5	3
ENSGALG00000043650	GFI1	3
ENSGALG00000043725	-	3
ENSGALG00000043758	-	3
ENSGALG00000043772	-	3
ENSGALG00000043799	DSCC1	3
ENSGALG00000043806	DNAH10	3
ENSGALG00000043838	-	3
ENSGALG00000044299	CFAP92	3
ENSGALG00000044404	FAM83D	3
ENSGALG00000044449	LAG3	3
ENSGALG00000044501	-	3
ENSGALG00000044519	COA8	3
ENSGALG00000044940	GCNT3	3
ENSGALG00000045096	-	3
ENSGALG00000045115	-	3
ENSGALG00000045167	-	3
ENSGALG00000045232	-	3
ENSGALG00000045889	MEIOC	3
ENSGALG00000046180	TDRD1	3
ENSGALG00000046375	SULT6B1	3
ENSGALG00000046652	-	3
ENSGALG00000046757	-	3
ENSGALG00000046789	-	3
ENSGALG00000046979	-	3
ENSGALG00000047102	SAPCD2	3
ENSGALG00000047319	-	3
ENSGALG00000047346	-	3
ENSGALG00000047355	-	3
ENSGALG00000047376	-	3
ENSGALG00000047426	-	3
ENSGALG00000047472	-	3
ENSGALG00000047540	-	3
ENSGALG00000047606	-	3
ENSGALG00000047826	-	3
ENSGALG00000047904	-	3
ENSGALG00000047977	NANP	3
ENSGALG00000048020	-	3
ENSGALG00000048111	-	3
ENSGALG00000048280	-	3
ENSGALG00000048286	-	3
ENSGALG00000048307	-	3
ENSGALG00000048316	-	3
ENSGALG00000048373	-	3
ENSGALG00000048432	-	3
ENSGALG00000048461	-	3
ENSGALG00000048542	-	3
ENSGALG00000048624	SGPP2	3
ENSGALG00000048633	-	3
ENSGALG00000048658	-	3
ENSGALG00000048772	-	3
ENSGALG00000048790	-	3
ENSGALG00000048815	-	3
ENSGALG00000048940	-	3
ENSGALG00000048976	-	3
ENSGALG00000049069	-	3
ENSGALG00000049356	-	3
ENSGALG00000049404	-	3
ENSGALG00000049487	KCNK15	3
ENSGALG00000049534	-	3
ENSGALG00000049572	-	3
ENSGALG00000049598	-	3
ENSGALG00000049633	-	3
ENSGALG00000049649	-	3
ENSGALG00000049690	-	3
ENSGALG00000049807	-	3
ENSGALG00000049809	-	3
ENSGALG00000049871	-	3
ENSGALG00000049970	-	3
ENSGALG00000050036	-	3
ENSGALG00000050039	-	3
ENSGALG00000050064	-	3
ENSGALG00000050141	-	3
ENSGALG00000050162	-	3
ENSGALG00000050202	-	3
ENSGALG00000050229	-	3
ENSGALG00000050372	SYCN	3
ENSGALG00000050386	-	3
ENSGALG00000050400	-	3
ENSGALG00000050420	-	3
ENSGALG00000050442	-	3
ENSGALG00000050468	-	3
ENSGALG00000050647	-	3
ENSGALG00000050672	-	3
ENSGALG00000050676	-	3
ENSGALG00000050687	-	3
ENSGALG00000050815	-	3
ENSGALG00000050840	APCDD1	3
ENSGALG00000050872	-	3
ENSGALG00000050881	-	3
ENSGALG00000050941	-	3
ENSGALG00000051001	-	3
ENSGALG00000051064	-	3
ENSGALG00000051320	-	3
ENSGALG00000051375	-	3
ENSGALG00000051419	-	3
ENSGALG00000051422	-	3
ENSGALG00000051449	-	3
ENSGALG00000051529	-	3
ENSGALG00000051643	-	3
ENSGALG00000051748	NTMT2	3
ENSGALG00000051809	-	3
ENSGALG00000051810	-	3
ENSGALG00000052290	-	3
ENSGALG00000052336	-	3
ENSGALG00000052391	-	3
ENSGALG00000052574	-	3
ENSGALG00000052581	ARL16	3
ENSGALG00000052636	-	3
ENSGALG00000052645	-	3
ENSGALG00000052696	-	3
ENSGALG00000052716	-	3
ENSGALG00000052818	-	3
ENSGALG00000052932	SHROOM3	3
ENSGALG00000052946	-	3
ENSGALG00000052964	-	3
ENSGALG00000052997	-	3
ENSGALG00000053091	-	3
ENSGALG00000053114	-	3
ENSGALG00000053164	-	3
ENSGALG00000053285	-	3
ENSGALG00000053407	-	3
ENSGALG00000053504	-	3
ENSGALG00000053584	-	3
ENSGALG00000053633	-	3
ENSGALG00000053697	TMEM125	3
ENSGALG00000053859	-	3
ENSGALG00000053861	-	3
ENSGALG00000053917	CD164	3
ENSGALG00000053933	-	3
ENSGALG00000053961	-	3
ENSGALG00000054102	-	3
ENSGALG00000054226	-	3
ENSGALG00000054270	-	3
ENSGALG00000054371	-	3
ENSGALG00000054534	-	3
ENSGALG00000054601	-	3
ENSGALG00000054605	-	3
ENSGALG00000054726	-	3
ENSGALG00000054772	NAT8L	3
ENSGALG00000054831	TMEM121	3
ENSGALG00000054870	-	3
ENSGALG00000054914	-	3
ENSGALG00000054939	RAPH1	3
ENSGALG00000054964	-	3
ENSGALG00000055058	-	3
ENSGALG00000000102	UBE2T	2
ENSGALG00000000452	TNFRSF10B	2
ENSGALG00000000632	CHTF8	2
ENSGALG00000000654	TMED6	2
ENSGALG00000000791	-	2
ENSGALG00000000802	DHODH	2
ENSGALG00000000838	THAP12	2
ENSGALG00000001080	NR5A1	2
ENSGALG00000001109	GTSF1	2
ENSGALG00000001115	MMEL1	2
ENSGALG00000001214	PARD6A	2
ENSGALG00000001231	SAMHD1	2
ENSGALG00000001250	APLP2	2
ENSGALG00000001256	NLRC5	2
ENSGALG00000001304	-	2
ENSGALG00000001319	CAMK1G	2
ENSGALG00000001343	LAMB3	2
ENSGALG00000001450	IGSF9B	2
ENSGALG00000001491	NCAPD3	2
ENSGALG00000001506	PTTG2	2
ENSGALG00000001558	MOV10	2
ENSGALG00000001559	ZP3	2
ENSGALG00000001616	CDC45	2
ENSGALG00000001812	ATCAY	2
ENSGALG00000001862	ST6GALNAC1	2
ENSGALG00000001946	RSPO1	2
ENSGALG00000002116	TEN1	2
ENSGALG00000002167	PATL2	2
ENSGALG00000002175	KIF14	2
ENSGALG00000002319	TEKT2	2
ENSGALG00000002346	CLSPN	2
ENSGALG00000002350	-	2
ENSGALG00000002407	HYDIN	2
ENSGALG00000002428	ZP2	2
ENSGALG00000002437	DIPK1B	2
ENSGALG00000002525	RASGEF1A	2
ENSGALG00000002597	MSS51	2
ENSGALG00000002645	PIWIL1	2
ENSGALG00000002663	ATR	2
ENSGALG00000002692	-	2
ENSGALG00000002701	DNAJC9	2
ENSGALG00000002781	BRCA1	2
ENSGALG00000002908	TRAIP	2
ENSGALG00000002987	SERPINF2	2
ENSGALG00000003015	SERPINF1	2
ENSGALG00000003031	SMYD4	2
ENSGALG00000003072	RPA1	2
ENSGALG00000003073	RHOBTB1	2
ENSGALG00000003085	CDK1	2
ENSGALG00000003122	ZFAND2A	2
ENSGALG00000003360	ARL10	2
ENSGALG00000003377	SIMC1	2
ENSGALG00000003438	NUF2	2
ENSGALG00000003484	BARD1	2
ENSGALG00000003510	UCK2	2
ENSGALG00000003547	SKP2	2
ENSGALG00000003553	ABCA12	2
ENSGALG00000003567	FNDC5	2
ENSGALG00000003584	KPNA2	2
ENSGALG00000003590	C17orf58	2
ENSGALG00000003594	ANK1	2
ENSGALG00000003657	UNC119	2
ENSGALG00000003726	EGFLAM	2
ENSGALG00000003767	NKD1	2
ENSGALG00000003802	OTUD7A	2
ENSGALG00000003836	-	2
ENSGALG00000003881	ERCC6L	2
ENSGALG00000003914	CALR3	2
ENSGALG00000003922	TOP2A	2
ENSGALG00000003973	TLCD1	2
ENSGALG00000004047	GALE	2
ENSGALG00000004110	-	2
ENSGALG00000004129	SPP2	2
ENSGALG00000004161	CCNB1	2
ENSGALG00000004170	ADA	2
ENSGALG00000004180	TOR1B	2
ENSGALG00000004195	KIF4B	2
ENSGALG00000004216	TOR3A	2
ENSGALG00000004228	USP40	2
ENSGALG00000004246	SLC6A4	2
ENSGALG00000004257	TSPAN15	2
ENSGALG00000004266	TNFAIP8L1	2
ENSGALG00000004320	FAT2	2
ENSGALG00000004465	PALD1	2
ENSGALG00000004515	-	2
ENSGALG00000004538	TNN	2
ENSGALG00000004612	MTHFR	2
ENSGALG00000004623	AGTRAP	2
ENSGALG00000004631	DRAXIN	2
ENSGALG00000004793	-	2
ENSGALG00000004840	-	2
ENSGALG00000004897	GTSE1	2
ENSGALG00000004900	RFLNB	2
ENSGALG00000004917	DOC2B	2
ENSGALG00000005011	-	2
ENSGALG00000005038	CENPI	2
ENSGALG00000005122	MYO1H	2
ENSGALG00000005145	SS18L1	2
ENSGALG00000005215	CACNA1H	2
ENSGALG00000005291	-	2
ENSGALG00000005305	ACKR2	2
ENSGALG00000005551	DKK3	2
ENSGALG00000005567	MSI2	2
ENSGALG00000005631	TRPM2	2
ENSGALG00000005649	-	2
ENSGALG00000005696	ABHD6	2
ENSGALG00000005718	BHLHE23	2
ENSGALG00000005769	WEE1	2
ENSGALG00000005774	NKAIN4	2
ENSGALG00000005888	PGP	2
ENSGALG00000005897	HMCES	2
ENSGALG00000005938	-	2
ENSGALG00000005959	GLMN	2
ENSGALG00000005961	DGUOK	2
ENSGALG00000005977	BTBD8	2
ENSGALG00000006016	PASK	2
ENSGALG00000006031	BRDT	2
ENSGALG00000006037	MCM2	2
ENSGALG00000006041	BNC1	2
ENSGALG00000006048	-	2
ENSGALG00000006051	CDC7	2
ENSGALG00000006101	ARFRP1	2
ENSGALG00000006110	PLK1	2
ENSGALG00000006211	BCL2L1	2
ENSGALG00000006233	GALNT11	2
ENSGALG00000006241	-	2
ENSGALG00000006267	TPX2	2
ENSGALG00000006306	UROC1	2
ENSGALG00000006325	-	2
ENSGALG00000006399	TLNRD1	2
ENSGALG00000006409	PODXL	2
ENSGALG00000006467	XKR7	2
ENSGALG00000006525	NCAPG2	2
ENSGALG00000006583	LSP1P1	2
ENSGALG00000006639	CEP55	2
ENSGALG00000006658	FANCI	2
ENSGALG00000006677	P4HA2	2
ENSGALG00000006708	-	2
ENSGALG00000006723	-	2
ENSGALG00000006822	PCDH19	2
ENSGALG00000006838	-	2
ENSGALG00000007079	PAPPA	2
ENSGALG00000007102	MLEC	2
ENSGALG00000007116	CABP1	2
ENSGALG00000007123	-	2
ENSGALG00000007124	POP5	2
ENSGALG00000007191	TK1	2
ENSGALG00000007354	CIT	2
ENSGALG00000007441	MAP6	2
ENSGALG00000007443	TMLHE	2
ENSGALG00000007470	POLR1D	2
ENSGALG00000007507	MASTL	2
ENSGALG00000007537	INCENP	2
ENSGALG00000007631	MEGF11	2
ENSGALG00000007649	TIPIN	2
ENSGALG00000007720	AIFM3	2
ENSGALG00000007768	AURKA	2
ENSGALG00000007806	FGF16	2
ENSGALG00000007808	HID1	2
ENSGALG00000007853	PAPOLG	2
ENSGALG00000008007	ITGA11	2
ENSGALG00000008095	KIF23	2
ENSGALG00000008121	CYP17A1	2
ENSGALG00000008141	-	2
ENSGALG00000008152	SPATS2L	2
ENSGALG00000008160	CNNM2	2
ENSGALG00000008175	ORC5	2
ENSGALG00000008181	MADD	2
ENSGALG00000008188	TRIM36	2
ENSGALG00000008233	BUB1	2
ENSGALG00000008262	RASGRF1	2
ENSGALG00000008352	CKMT1B	2
ENSGALG00000008409	GSTO2	2
ENSGALG00000008411	GHRL	2
ENSGALG00000008440	CHST1	2
ENSGALG00000008444	TUBAL3	2
ENSGALG00000008536	KLHDC3	2
ENSGALG00000008548	MDH1B	2
ENSGALG00000008579	OIP5	2
ENSGALG00000008584	NUSAP1	2
ENSGALG00000008586	TUBB4B	2
ENSGALG00000008603	ITPKA	2
ENSGALG00000008663	DDAH1	2
ENSGALG00000008713	BIRC5	2
ENSGALG00000008741	PROKR1	2
ENSGALG00000008815	LRRN4	2
ENSGALG00000008933	CASP7	2
ENSGALG00000009016	SLX4IP	2
ENSGALG00000009032	PIF1	2
ENSGALG00000009052	LBH	2
ENSGALG00000009063	-	2
ENSGALG00000009069	CAPN14	2
ENSGALG00000009095	LHCGR	2
ENSGALG00000009100	FSHR	2
ENSGALG00000009157	ECT2	2
ENSGALG00000009170	NCEH1	2
ENSGALG00000009252	PLD1	2
ENSGALG00000009278	RBM46	2
ENSGALG00000009381	SIPA1L1	2
ENSGALG00000009441	TAF1A	2
ENSGALG00000009443	TMEM168	2
ENSGALG00000009445	INPP5F	2
ENSGALG00000009450	DUSP10	2
ENSGALG00000009499	NPY5R	2
ENSGALG00000009509	CALCR	2
ENSGALG00000009525	HAT1	2
ENSGALG00000009610	PSTK	2
ENSGALG00000009668	HPF1	2
ENSGALG00000009758	SLC7A11	2
ENSGALG00000009877	-	2
ENSGALG00000009971	CDC20	2
ENSGALG00000010036	FOSL2	2
ENSGALG00000010119	CDKL2	2
ENSGALG00000010120	KIF2C	2
ENSGALG00000010182	SLC29A1	2
ENSGALG00000010185	HSPA4L	2
ENSGALG00000010198	TPH2	2
ENSGALG00000010268	-	2
ENSGALG00000010290	VEGFA	2
ENSGALG00000010337	GPR149	2
ENSGALG00000010448	LTBP1	2
ENSGALG00000010504	ADCK1	2
ENSGALG00000010538	TTC27	2
ENSGALG00000010569	TXNDC12	2
ENSGALG00000010579	STON2	2
ENSGALG00000010623	ORC1	2
ENSGALG00000010674	DCTD	2
ENSGALG00000010700	RPA3	2
ENSGALG00000010747	FBLN5	2
ENSGALG00000010748	EXO1	2
ENSGALG00000010798	DHCR24	2
ENSGALG00000010820	CHGA	2
ENSGALG00000010870	JUN	2
ENSGALG00000010900	SPC25	2
ENSGALG00000010936	MYF6	2
ENSGALG00000010971	CSRNP3	2
ENSGALG00000010980	STK31	2
ENSGALG00000010983	NPY	2
ENSGALG00000011003	SLC35F3	2
ENSGALG00000011019	ROR1	2
ENSGALG00000011166	-	2
ENSGALG00000011281	SGO1	2
ENSGALG00000011355	WNT10A	2
ENSGALG00000011696	JAG2	2
ENSGALG00000011799	-	2
ENSGALG00000011809	GRIN2B	2
ENSGALG00000011847	TTC26	2
ENSGALG00000011881	CCNA2	2
ENSGALG00000011930	-	2
ENSGALG00000011967	MAD2L1	2
ENSGALG00000012007	ST13P5	2
ENSGALG00000012089	-	2
ENSGALG00000012101	AP5M1	2
ENSGALG00000012160	KIF18A	2
ENSGALG00000012163	BDNF	2
ENSGALG00000012165	DLGAP5	2
ENSGALG00000012199	WDHD1	2
ENSGALG00000012220	CDKN3	2
ENSGALG00000012377	HNMT	2
ENSGALG00000012412	MTHFD1L	2
ENSGALG00000012470	LYPD6	2
ENSGALG00000012505	LRFN5	2
ENSGALG00000012546	MCM5	2
ENSGALG00000012691	ALDH1L2	2
ENSGALG00000012705	GMPR2	2
ENSGALG00000012757	PMCH	2
ENSGALG00000012766	-	2
ENSGALG00000012836	-	2
ENSGALG00000012888	PHLPP1	2
ENSGALG00000013043	ATPSCKMT	2
ENSGALG00000013207	CTNNAL1	2
ENSGALG00000013208	CENPE	2
ENSGALG00000013225	VAT1L	2
ENSGALG00000013293	GLDN	2
ENSGALG00000013294	CYP19A1	2
ENSGALG00000013420	FOXM1	2
ENSGALG00000013422	RHNO1	2
ENSGALG00000013438	TEX10	2
ENSGALG00000013494	CENPN	2
ENSGALG00000013607	FBXO5	2
ENSGALG00000013626	GMNN	2
ENSGALG00000013637	TDP2	2
ENSGALG00000013703	DIPK1C	2
ENSGALG00000013720	FBXO15	2
ENSGALG00000013722	SEMA3B	2
ENSGALG00000013771	CRACD	2
ENSGALG00000013784	CDT1	2
ENSGALG00000013956	MYB	2
ENSGALG00000014011	LRMP	2
ENSGALG00000014085	TM7SF3	2
ENSGALG00000014222	NUP50	2
ENSGALG00000014261	UCHL1	2
ENSGALG00000014297	IRF7	2
ENSGALG00000014378	ANAPC4	2
ENSGALG00000014425	NCAPG	2
ENSGALG00000014513	CDCA3	2
ENSGALG00000014581	BORCS8	2
ENSGALG00000014668	MCTP1	2
ENSGALG00000014801	NDC80	2
ENSGALG00000014812	SIDT1	2
ENSGALG00000014813	HOMER1	2
ENSGALG00000014872	FGF10	2
ENSGALG00000014897	-	2
ENSGALG00000014907	DCBLD1	2
ENSGALG00000015032	-	2
ENSGALG00000015078	MLLT3	2
ENSGALG00000015084	IGSF11	2
ENSGALG00000015140	-	2
ENSGALG00000015142	DSG2	2
ENSGALG00000015306	OSTM1	2
ENSGALG00000015363	HJURP	2
ENSGALG00000015531	-	2
ENSGALG00000015546	TBC1D14	2
ENSGALG00000015615	DOK7	2
ENSGALG00000015627	HAPLN1	2
ENSGALG00000015669	PTBP3	2
ENSGALG00000015692	-	2
ENSGALG00000015708	FGFR3	2
ENSGALG00000015779	PM20D2	2
ENSGALG00000015826	HTR1E	2
ENSGALG00000015874	TTK	2
ENSGALG00000015928	-	2
ENSGALG00000016047	HLCS	2
ENSGALG00000016154	ARC	2
ENSGALG00000016185	SLC37A1	2
ENSGALG00000016202	HSF2BP	2
ENSGALG00000016262	XK	2
ENSGALG00000016268	-	2
ENSGALG00000016281	DMD	2
ENSGALG00000016318	PCYT1B	2
ENSGALG00000016326	-	2
ENSGALG00000016332	MCPH1	2
ENSGALG00000016342	MYOM2	2
ENSGALG00000016356	TDRP	2
ENSGALG00000016442	RRM2	2
ENSGALG00000016448	KCNF1	2
ENSGALG00000016513	PPM1G	2
ENSGALG00000016537	SCML2	2
ENSGALG00000016541	-	2
ENSGALG00000016543	NHS	2
ENSGALG00000016569	FANCB	2
ENSGALG00000016582	PBK	2
ENSGALG00000016655	GYG2	2
ENSGALG00000016674	EFHC1	2
ENSGALG00000016757	TSGA10	2
ENSGALG00000016912	EDNRB	2
ENSGALG00000016931	BORA	2
ENSGALG00000017025	CKAP2	2
ENSGALG00000017031	-	2
ENSGALG00000017040	-	2
ENSGALG00000017052	CCNA1	2
ENSGALG00000017053	SPART	2
ENSGALG00000017064	RFC3	2
ENSGALG00000017128	SKA3	2
ENSGALG00000017185	TMEM123	2
ENSGALG00000017211	MRE11	2
ENSGALG00000017274	CD9	2
ENSGALG00000017304	PGM2L1	2
ENSGALG00000017493	-	2
ENSGALG00000018557	SOD3	2
ENSGALG00000019201	HSPA13	2
ENSGALG00000019211	MAEL	2
ENSGALG00000019284	-	2
ENSGALG00000019719	KRT24	2
ENSGALG00000020747	MBD4	2
ENSGALG00000021128	FSCN1	2
ENSGALG00000021285	UNG	2
ENSGALG00000021552	RASL10A	2
ENSGALG00000022206	-	2
ENSGALG00000022871	HHLA2	2
ENSGALG00000023172	-	2
ENSGALG00000023444	APELA	2
ENSGALG00000023691	ENTPD7	2
ENSGALG00000025199	gga-mir-1555	2
ENSGALG00000025729	-	2
ENSGALG00000025884	NABP1	2
ENSGALG00000025996	-	2
ENSGALG00000026015	-	2
ENSGALG00000026038	ERI2	2
ENSGALG00000026167	PIK3R5	2
ENSGALG00000026301	-	2
ENSGALG00000026322	ARMT1	2
ENSGALG00000026363	FIGNL1	2
ENSGALG00000026380	UBE2C	2
ENSGALG00000026422	-	2
ENSGALG00000026482	-	2
ENSGALG00000026734	GABPB2	2
ENSGALG00000026747	GTF2A1L	2
ENSGALG00000027147	-	2
ENSGALG00000027240	TSPAN13	2
ENSGALG00000027269	GUCA2B	2
ENSGALG00000027429	HSD17B1	2
ENSGALG00000027492	TEDC1	2
ENSGALG00000027562	PURG	2
ENSGALG00000027635	NME3	2
ENSGALG00000027641	DUSP14	2
ENSGALG00000027761	TNFAIP8	2
ENSGALG00000027874	CHAC1	2
ENSGALG00000027947	GHSR	2
ENSGALG00000027960	GRPR	2
ENSGALG00000028023	LRRC74B	2
ENSGALG00000028091	MYF5	2
ENSGALG00000028327	-	2
ENSGALG00000028424	-	2
ENSGALG00000028466	-	2
ENSGALG00000028595	CCNO	2
ENSGALG00000028602	HMP19	2
ENSGALG00000028608	BTC	2
ENSGALG00000028643	ANAPC10	2
ENSGALG00000028880	FDPS	2
ENSGALG00000028895	-	2
ENSGALG00000029006	SYPL1	2
ENSGALG00000029011	SLC35F1	2
ENSGALG00000029023	DMRTB1	2
ENSGALG00000029211	FKBP6	2
ENSGALG00000029212	PADI2	2
ENSGALG00000029264	PI15	2
ENSGALG00000029282	FOXL2	2
ENSGALG00000029292	PCNA	2
ENSGALG00000029301	BMP2	2
ENSGALG00000029322	FBXO39	2
ENSGALG00000030002	KRT18	2
ENSGALG00000030011	ZNF704	2
ENSGALG00000030022	FANCL	2
ENSGALG00000030031	TTPA	2
ENSGALG00000030157	MCTP2	2
ENSGALG00000030270	CD1C	2
ENSGALG00000030492	ASCL2	2
ENSGALG00000030493	ENTPD3	2
ENSGALG00000030561	-	2
ENSGALG00000030597	KIF11	2
ENSGALG00000030676	-	2
ENSGALG00000030836	PSD2	2
ENSGALG00000030845	ENHO	2
ENSGALG00000030855	-	2
ENSGALG00000031094	EDA2R	2
ENSGALG00000031186	-	2
ENSGALG00000031331	PKIG	2
ENSGALG00000031360	-	2
ENSGALG00000031372	GOLGA7B	2
ENSGALG00000031375	CHST7	2
ENSGALG00000031524	-	2
ENSGALG00000031546	-	2
ENSGALG00000031553	KIF18B	2
ENSGALG00000031659	-	2
ENSGALG00000031786	BLVRA	2
ENSGALG00000031812	TDRKH	2
ENSGALG00000031826	MYOT	2
ENSGALG00000031835	TMEM68	2
ENSGALG00000031859	NKX3-2	2
ENSGALG00000032042	-	2
ENSGALG00000032098	ARTN	2
ENSGALG00000032184	CSPG5	2
ENSGALG00000032260	IL10RA	2
ENSGALG00000032270	NCAPH	2
ENSGALG00000032273	POLR1B	2
ENSGALG00000032313	KDELR3	2
ENSGALG00000032402	VSTM2B	2
ENSGALG00000032410	CBFA2T3	2
ENSGALG00000032418	RAB26	2
ENSGALG00000032526	B3GNT5	2
ENSGALG00000032590	NDE1	2
ENSGALG00000032699	CDK2	2
ENSGALG00000033034	SLC25A34	2
ENSGALG00000033063	GINS2	2
ENSGALG00000033231	RACGAP1	2
ENSGALG00000033260	ST3GAL5	2
ENSGALG00000033385	COPS8	2
ENSGALG00000033453	-	2
ENSGALG00000033634	TDRD5	2
ENSGALG00000033641	NRG2	2
ENSGALG00000033781	FEN1	2
ENSGALG00000033894	MEA1	2
ENSGALG00000034054	-	2
ENSGALG00000034107	TRIM63	2
ENSGALG00000034198	MCM10	2
ENSGALG00000034204	-	2
ENSGALG00000034232	-	2
ENSGALG00000034271	UHRF1	2
ENSGALG00000034274	GRAMD4	2
ENSGALG00000034337	RHPN1	2
ENSGALG00000034580	-	2
ENSGALG00000034591	-	2
ENSGALG00000034688	TIMELESS	2
ENSGALG00000034716	HEY2	2
ENSGALG00000034756	-	2
ENSGALG00000034868	KRT7	2
ENSGALG00000034898	ITPK1	2
ENSGALG00000034964	SYTL1	2
ENSGALG00000035030	KIF20A	2
ENSGALG00000035031	HEY1	2
ENSGALG00000035465	WDR76	2
ENSGALG00000035580	MPP2	2
ENSGALG00000035625	CEP192	2
ENSGALG00000035676	PDDC1	2
ENSGALG00000035768	SCAP	2
ENSGALG00000035814	-	2
ENSGALG00000036019	POLR2K	2
ENSGALG00000036240	AKAP12	2
ENSGALG00000036527	SYBU	2
ENSGALG00000036645	KIF15	2
ENSGALG00000036796	HYLS1	2
ENSGALG00000036806	GDF11	2
ENSGALG00000036846	-	2
ENSGALG00000036856	CBX5	2
ENSGALG00000036892	BUB1B	2
ENSGALG00000036915	SQLE	2
ENSGALG00000037040	-	2
ENSGALG00000037136	RPS6KA1	2
ENSGALG00000037160	-	2
ENSGALG00000037314	-	2
ENSGALG00000037494	WNT8A	2
ENSGALG00000037695	OSR2	2
ENSGALG00000037811	NRSN1	2
ENSGALG00000037975	CA3B	2
ENSGALG00000037992	C8orf88	2
ENSGALG00000038032	DUT	2
ENSGALG00000038059	NR1H3	2
ENSGALG00000038089	EGFR	2
ENSGALG00000038223	WHRN	2
ENSGALG00000038254	-	2
ENSGALG00000038364	CCN3	2
ENSGALG00000038420	HSF2	2
ENSGALG00000038502	CCNF	2
ENSGALG00000038683	-	2
ENSGALG00000038933	FABP7	2
ENSGALG00000038936	TMEM182	2
ENSGALG00000038940	FBXO43	2
ENSGALG00000038964	-	2
ENSGALG00000039120	NBEAL2	2
ENSGALG00000039219	ADAMTS14	2
ENSGALG00000039576	KNSTRN	2
ENSGALG00000039634	KRT80	2
ENSGALG00000039724	RHOF	2
ENSGALG00000039742	CYP21A1	2
ENSGALG00000039863	DDX25	2
ENSGALG00000039882	SLC25A32	2
ENSGALG00000039983	EEPD1	2
ENSGALG00000040128	SNAP29	2
ENSGALG00000040260	TUBA1C	2
ENSGALG00000040351	ACAP1	2
ENSGALG00000040480	NSMCE3	2
ENSGALG00000040586	TUBA3E	2
ENSGALG00000040794	CCNE2	2
ENSGALG00000040864	WDR77	2
ENSGALG00000040959	GRP	2
ENSGALG00000040976	ACTR6	2
ENSGALG00000040992	C1QL2	2
ENSGALG00000041143	UMOD	2
ENSGALG00000041192	IFIH1	2
ENSGALG00000041263	DCLK1	2
ENSGALG00000041327	TRIM55	2
ENSGALG00000041372	-	2
ENSGALG00000041384	SHKBP1	2
ENSGALG00000041435	-	2
ENSGALG00000041442	-	2
ENSGALG00000041475	-	2
ENSGALG00000041857	ZC3H15	2
ENSGALG00000041858	-	2
ENSGALG00000041972	POP4	2
ENSGALG00000042009	HMMR	2
ENSGALG00000042238	-	2
ENSGALG00000042418	CHEK1	2
ENSGALG00000042419	KCTD17	2
ENSGALG00000042782	-	2
ENSGALG00000043118	ATP10A	2
ENSGALG00000043381	-	2
ENSGALG00000043399	EZH2	2
ENSGALG00000043938	LIG1	2
ENSGALG00000044207	REC114	2
ENSGALG00000044251	RASSF7	2
ENSGALG00000044279	-	2
ENSGALG00000044466	-	2
ENSGALG00000044574	PLPP5	2
ENSGALG00000044851	-	2
ENSGALG00000044889	FYB2	2
ENSGALG00000044995	-	2
ENSGALG00000044997	SH2D5	2
ENSGALG00000045045	-	2
ENSGALG00000045185	-	2
ENSGALG00000045414	-	2
ENSGALG00000045436	-	2
ENSGALG00000045499	TCFL5	2
ENSGALG00000045534	-	2
ENSGALG00000045574	CAMK2N2	2
ENSGALG00000045608	-	2
ENSGALG00000045729	HHIPL2	2
ENSGALG00000045758	SEC14L5	2
ENSGALG00000045842	-	2
ENSGALG00000046187	PARP12	2
ENSGALG00000046494	CASP10	2
ENSGALG00000046747	-	2
ENSGALG00000047164	-	2
ENSGALG00000047209	-	2
ENSGALG00000047488	-	2
ENSGALG00000047637	C21orf58	2
ENSGALG00000047684	-	2
ENSGALG00000047781	RAD9B	2
ENSGALG00000047845	-	2
ENSGALG00000047969	-	2
ENSGALG00000048040	-	2
ENSGALG00000048077	-	2
ENSGALG00000048096	-	2
ENSGALG00000048115	OLFM2	2
ENSGALG00000048129	TEX12	2
ENSGALG00000048226	-	2
ENSGALG00000048261	HES6	2
ENSGALG00000048349	PRC1	2
ENSGALG00000048452	-	2
ENSGALG00000048648	-	2
ENSGALG00000048656	-	2
ENSGALG00000048771	-	2
ENSGALG00000048828	-	2
ENSGALG00000048838	-	2
ENSGALG00000048893	-	2
ENSGALG00000048907	-	2
ENSGALG00000048936	-	2
ENSGALG00000049052	-	2
ENSGALG00000049140	-	2
ENSGALG00000049324	-	2
ENSGALG00000049390	-	2
ENSGALG00000049395	-	2
ENSGALG00000049471	-	2
ENSGALG00000049692	-	2
ENSGALG00000049697	-	2
ENSGALG00000049903	-	2
ENSGALG00000049951	SPOCK2	2
ENSGALG00000049965	-	2
ENSGALG00000050052	-	2
ENSGALG00000050213	-	2
ENSGALG00000050230	-	2
ENSGALG00000050568	-	2
ENSGALG00000050669	-	2
ENSGALG00000050709	-	2
ENSGALG00000050856	-	2
ENSGALG00000050870	NPM2	2
ENSGALG00000050931	-	2
ENSGALG00000050946	-	2
ENSGALG00000050978	-	2
ENSGALG00000051123	-	2
ENSGALG00000051549	-	2
ENSGALG00000051550	-	2
ENSGALG00000051638	-	2
ENSGALG00000051645	CDC6	2
ENSGALG00000051660	-	2
ENSGALG00000051672	NHLRC3	2
ENSGALG00000051692	-	2
ENSGALG00000051730	-	2
ENSGALG00000051750	-	2
ENSGALG00000051838	-	2
ENSGALG00000051917	-	2
ENSGALG00000051943	-	2
ENSGALG00000052041	-	2
ENSGALG00000052043	-	2
ENSGALG00000052052	-	2
ENSGALG00000052061	-	2
ENSGALG00000052426	-	2
ENSGALG00000052560	-	2
ENSGALG00000052573	UBE2S	2
ENSGALG00000052743	ARL4C	2
ENSGALG00000052786	-	2
ENSGALG00000052798	-	2
ENSGALG00000052920	-	2
ENSGALG00000052975	CCDC113	2
ENSGALG00000052976	-	2
ENSGALG00000053028	-	2
ENSGALG00000053152	FSD1	2
ENSGALG00000053331	-	2
ENSGALG00000053391	-	2
ENSGALG00000053543	-	2
ENSGALG00000053583	KMT5C	2
ENSGALG00000053748	PET117	2
ENSGALG00000053771	-	2
ENSGALG00000053836	SIPA1	2
ENSGALG00000053931	-	2
ENSGALG00000053948	-	2
ENSGALG00000054015	PRR11	2
ENSGALG00000054256	HAUS3	2
ENSGALG00000054258	-	2
ENSGALG00000054295	-	2
ENSGALG00000054405	-	2
ENSGALG00000054746	-	2
ENSGALG00000054787	-	2
ENSGALG00000054795	-	2
ENSGALG00000054865	-	2
ENSGALG00000054927	-	2
ENSGALG00000054955	-	2
ENSGALG00000000112	PLP1	7
ENSGALG00000000151	ADAMTS19	7
ENSGALG00000000189	YTHDC2	7
ENSGALG00000000218	SRP19	7
ENSGALG00000000244	CAMK4	7
ENSGALG00000000247	WDR36	7
ENSGALG00000000249	GH	7
ENSGALG00000000253	SLC25A46	7
ENSGALG00000000273	FER	7
ENSGALG00000000277	GnRH-I	7
ENSGALG00000000379	ITGB3	7
ENSGALG00000000461	MRC2	7
ENSGALG00000000585	MYL4	7
ENSGALG00000000645	-	7
ENSGALG00000000703	SLC45A3	7
ENSGALG00000000806	LINGO3	7
ENSGALG00000000866	SELENBP1	7
ENSGALG00000000920	CGN	7
ENSGALG00000001021	MYOCD	7
ENSGALG00000001117	PFKFB2	7
ENSGALG00000001141	HES5	7
ENSGALG00000001244	-	7
ENSGALG00000001446	GSN	7
ENSGALG00000001492	NDRG3	7
ENSGALG00000001527	VWA1	7
ENSGALG00000001573	P2RX1	7
ENSGALG00000001740	MGAT5B	7
ENSGALG00000001741	NPTN	7
ENSGALG00000001765	CAAP1	7
ENSGALG00000001782	PLAA	7
ENSGALG00000001801	IFT74	7
ENSGALG00000001864	C9orf72	7
ENSGALG00000001947	ELP1	7
ENSGALG00000001954	APTX	7
ENSGALG00000001986	VCP	7
ENSGALG00000002110	TSTD2	7
ENSGALG00000002118	KCNMB1	7
ENSGALG00000002121	PLEKHN1	7
ENSGALG00000002125	TMOD1	7
ENSGALG00000002182	NR5A2	7
ENSGALG00000002187	HSD17B4	7
ENSGALG00000002193	-	7
ENSGALG00000002227	DMXL1	7
ENSGALG00000002250	DTWD2	7
ENSGALG00000002308	COMMD10	7
ENSGALG00000002341	AP3S1	7
ENSGALG00000002374	SLC9A9	7
ENSGALG00000002394	RGP1	7
ENSGALG00000002395	-	7
ENSGALG00000002419	KIAA1328	7
ENSGALG00000002529	MCCC2	7
ENSGALG00000002546	COL5A1	7
ENSGALG00000002598	TPST1	7
ENSGALG00000002599	ARHGEF39	7
ENSGALG00000002605	MRPL17	7
ENSGALG00000002638	-	7
ENSGALG00000002667	OLFML2B	7
ENSGALG00000002678	-	7
ENSGALG00000002783	SLC43A2	7
ENSGALG00000002797	PGD	7
ENSGALG00000002922	NOTCH2	7
ENSGALG00000003123	CNTNAP1	7
ENSGALG00000003160	CERS1	7
ENSGALG00000003161	GDF3	7
ENSGALG00000003168	MTMR12	7
ENSGALG00000003201	FBXL8	7
ENSGALG00000003235	-	7
ENSGALG00000003247	NFYA	7
ENSGALG00000003288	TARS	7
ENSGALG00000003326	AMACR	7
ENSGALG00000003354	KCNH4	7
ENSGALG00000003365	RAD1	7
ENSGALG00000003373	BRIX1	7
ENSGALG00000003412	-	7
ENSGALG00000003426	RHBDL3	7
ENSGALG00000003432	AGXT2	7
ENSGALG00000003434	C17orf75	7
ENSGALG00000003457	CNP	7
ENSGALG00000003558	NADK2	7
ENSGALG00000003578	FN1	7
ENSGALG00000003605	-	7
ENSGALG00000003631	CPLANE1	7
ENSGALG00000003655	GAS2	7
ENSGALG00000003674	DHTKD1	7
ENSGALG00000003677	NTNG2	7
ENSGALG00000003688	NUP155	7
ENSGALG00000003699	EBF1	7
ENSGALG00000003708	WDR70	7
ENSGALG00000003775	RICTOR	7
ENSGALG00000003792	FYB	7
ENSGALG00000003859	KRT222	7
ENSGALG00000003895	PRDM12	7
ENSGALG00000004107	ITM2A	7
ENSGALG00000004261	AQP9	7
ENSGALG00000004290	ANGPTL1	7
ENSGALG00000004325	P4HA1	7
ENSGALG00000004350	WDR41	7
ENSGALG00000004353	TBCA	7
ENSGALG00000004360	-	7
ENSGALG00000004386	SOX9	7
ENSGALG00000004390	AP3B1	7
ENSGALG00000004518	-	7
ENSGALG00000004525	TSPAN10	7
ENSGALG00000004593	SULF2	7
ENSGALG00000004594	CD74	7
ENSGALG00000004722	ASPN	7
ENSGALG00000004758	KCNB1	7
ENSGALG00000004893	TMEM119	7
ENSGALG00000004907	KCTD15	7
ENSGALG00000004936	-	7
ENSGALG00000005016	ZNF608	7
ENSGALG00000005024	-	7
ENSGALG00000005042	IQSEC1	7
ENSGALG00000005094	GRAPL	7
ENSGALG00000005263	SOX8	7
ENSGALG00000005316	SRFBP1	7
ENSGALG00000005323	DIRAS2	7
ENSGALG00000005331	GJC2	7
ENSGALG00000005337	SNX2	7
ENSGALG00000005346	PPIC	7
ENSGALG00000005354	ZBTB5	7
ENSGALG00000005395	POLR1E	7
ENSGALG00000005401	WNT9A	7
ENSGALG00000005423	GRHPR	7
ENSGALG00000005460	SLCO4A1	7
ENSGALG00000005553	NLGN3	7
ENSGALG00000005554	ADIPOQ	7
ENSGALG00000005610	SLC44A3	7
ENSGALG00000005621	CAMK2A	7
ENSGALG00000005628	COL9A3	7
ENSGALG00000005647	ABCD3	7
ENSGALG00000005721	DGKG	7
ENSGALG00000005801	CHRNA4	7
ENSGALG00000005831	DNAI1	7
ENSGALG00000005914	FAM21C	7
ENSGALG00000005936	AGTR2	7
ENSGALG00000005968	MMP11	7
ENSGALG00000005969	ANTXRL	7
ENSGALG00000005974	COL6A1	7
ENSGALG00000005985	GDF10	7
ENSGALG00000006174	VSTM4	7
ENSGALG00000006326	MIF	7
ENSGALG00000006343	ACTA2	7
ENSGALG00000006376	TMC3	7
ENSGALG00000006401	OSBPL5	7
ENSGALG00000006502	PCGF5	7
ENSGALG00000006522	HCK	7
ENSGALG00000006567	UBASH3B	7
ENSGALG00000006575	VIPR2	7
ENSGALG00000006584	-	7
ENSGALG00000006597	DZIP1L	7
ENSGALG00000006599	ZMYND11	7
ENSGALG00000006637	-	7
ENSGALG00000006670	PPP1R3C	7
ENSGALG00000006715	OAF	7
ENSGALG00000006725	ACAN	7
ENSGALG00000006796	SRPX2	7
ENSGALG00000006819	AGBL1	7
ENSGALG00000006826	KLHL25	7
ENSGALG00000006864	-	7
ENSGALG00000006958	-	7
ENSGALG00000006960	RNF5	7
ENSGALG00000007007	-	7
ENSGALG00000007045	ADGRA1	7
ENSGALG00000007078	ENTPD1	7
ENSGALG00000007160	-	7
ENSGALG00000007177	PTPRG	7
ENSGALG00000007335	KBTBD13	7
ENSGALG00000007349	RASL12	7
ENSGALG00000007356	MAP3K8	7
ENSGALG00000007357	BCL6	7
ENSGALG00000007381	-	7
ENSGALG00000007579	APBB1IP	7
ENSGALG00000007666	KCNIP2	7
ENSGALG00000007669	EGR1	7
ENSGALG00000007714	NMUR1	7
ENSGALG00000007796	BCAS1	7
ENSGALG00000007819	PDZRN3	7
ENSGALG00000007886	-	7
ENSGALG00000007945	CRYAB	7
ENSGALG00000007956	PLXDC2	7
ENSGALG00000008072	CHRDL1	7
ENSGALG00000008167	KMT2E	7
ENSGALG00000008229	ALDH7A1	7
ENSGALG00000008237	GRAMD2B	7
ENSGALG00000008298	LRRC17	7
ENSGALG00000008326	-	7
ENSGALG00000008365	CHRM4	7
ENSGALG00000008378	SRGAP3	7
ENSGALG00000008393	CREB3L1	7
ENSGALG00000008398	MPP4	7
ENSGALG00000008425	MAP1A	7
ENSGALG00000008757	CNRIP1	7
ENSGALG00000008901	PTGFR	7
ENSGALG00000008999	AFAP1L2	7
ENSGALG00000009066	KCND2	7
ENSGALG00000009312	RPL22L1	7
ENSGALG00000009355	-	7
ENSGALG00000009429	RXFP1	7
ENSGALG00000009458	-	7
ENSGALG00000009488	LRRN3	7
ENSGALG00000009502	ATE1	7
ENSGALG00000009514	NRCAM	7
ENSGALG00000009519	ARG2	7
ENSGALG00000009523	CNTN1	7
ENSGALG00000009538	-	7
ENSGALG00000009568	SPOCK3	7
ENSGALG00000009596	TMEM117	7
ENSGALG00000009601	NELL2	7
ENSGALG00000009693	-	7
ENSGALG00000009722	DYNC1I1	7
ENSGALG00000009791	PROX1	7
ENSGALG00000009864	TRAF5	7
ENSGALG00000009895	GRIP1	7
ENSGALG00000009896	TRERF1	7
ENSGALG00000009945	CPM	7
ENSGALG00000009959	-	7
ENSGALG00000010009	TTC29	7
ENSGALG00000010010	RHOQ	7
ENSGALG00000010013	EDNRA	7
ENSGALG00000010018	CTSEAL	7
ENSGALG00000010147	CBWD1	7
ENSGALG00000010156	DOCK8	7
ENSGALG00000010165	TCTE1	7
ENSGALG00000010169	-	7
ENSGALG00000010203	-	7
ENSGALG00000010211	ALDH6A1	7
ENSGALG00000010224	GLIPR1L	7
ENSGALG00000010338	CXCL13L2	7
ENSGALG00000010412	WWTR1	7
ENSGALG00000010583	VIT	7
ENSGALG00000010593	GALC	7
ENSGALG00000010596	TACR3	7
ENSGALG00000010645	ENPP6	7
ENSGALG00000010694	SECISBP2	7
ENSGALG00000010697	SEMA4D	7
ENSGALG00000010711	NXPH1	7
ENSGALG00000010718	-	7
ENSGALG00000010741	MAP1LC3C	7
ENSGALG00000010785	ACOT11	7
ENSGALG00000010885	BMP2K	7
ENSGALG00000010986	GNG4	7
ENSGALG00000011149	PLA2R1	7
ENSGALG00000011176	SCRN1	7
ENSGALG00000011200	THBS2	7
ENSGALG00000011205	SMOC2	7
ENSGALG00000011206	KITLG	7
ENSGALG00000011254	SATB1	7
ENSGALG00000011274	DCN	7
ENSGALG00000011349	-	7
ENSGALG00000011406	NTN4	7
ENSGALG00000011414	AMDHD1	7
ENSGALG00000011421	HAL	7
ENSGALG00000011468	IGFBP5	7
ENSGALG00000011529	NAAA	7
ENSGALG00000011592	MRAS	7
ENSGALG00000011623	ADAMTS3	7
ENSGALG00000011708	MYLK	7
ENSGALG00000011811	SYNE2	7
ENSGALG00000011982	PDE5A	7
ENSGALG00000011994	SYNPO2	7
ENSGALG00000012021	-	7
ENSGALG00000012044	ANK2	7
ENSGALG00000012142	KCNA4	7
ENSGALG00000012155	EGF	7
ENSGALG00000012227	TSPAN5	7
ENSGALG00000012290	SOX10	7
ENSGALG00000012350	TDRD7	7
ENSGALG00000012357	CXCR4	7
ENSGALG00000012362	THSD7B	7
ENSGALG00000012374	FRMD6	7
ENSGALG00000012522	PVALB	7
ENSGALG00000012545	CYTIP	7
ENSGALG00000012577	FRMD3	7
ENSGALG00000012583	IDNK	7
ENSGALG00000012586	GKAP1	7
ENSGALG00000012589	C9orf64	7
ENSGALG00000012591	-	7
ENSGALG00000012598	NAA35	7
ENSGALG00000012608	DAPK1	7
ENSGALG00000012618	FANCC	7
ENSGALG00000012621	-	7
ENSGALG00000012623	CFC1	7
ENSGALG00000012624	PRXL2C	7
ENSGALG00000012628	HABP4	7
ENSGALG00000012709	ATXN1	7
ENSGALG00000012735	EDN1	7
ENSGALG00000012816	SLC22A23	7
ENSGALG00000012847	-	7
ENSGALG00000012885	BCL2	7
ENSGALG00000012929	DNM1L	7
ENSGALG00000012932	FGD4	7
ENSGALG00000012944	DENND5B	7
ENSGALG00000012975	IQSEC3	7
ENSGALG00000013098	MGST1	7
ENSGALG00000013200	GABBR2	7
ENSGALG00000013211	ST8SIA1	7
ENSGALG00000013297	BBOX1	7
ENSGALG00000013377	LMBRD2	7
ENSGALG00000013493	SPTLC1	7
ENSGALG00000013511	ANKRA2	7
ENSGALG00000013512	BTF3	7
ENSGALG00000013782	CDH7	7
ENSGALG00000013940	LNX1	7
ENSGALG00000013948	RASL11B	7
ENSGALG00000014202	GABRA4	7
ENSGALG00000014206	GABRA2	7
ENSGALG00000014236	ATP8A1	7
ENSGALG00000014277	RHOH	7
ENSGALG00000014337	NWD2	7
ENSGALG00000014410	CSTB	7
ENSGALG00000014496	PROM1	7
ENSGALG00000014642	CHD1Z	7
ENSGALG00000014645	MEF2C	7
ENSGALG00000014648	CETN3	7
ENSGALG00000014651	LYSMD3	7
ENSGALG00000014661	FAM172A	7
ENSGALG00000014672	ARSK	7
ENSGALG00000014684	ERAP1	7
ENSGALG00000014691	PHAX	7
ENSGALG00000014699	MEGF10	7
ENSGALG00000014709	SKIV2L2	7
ENSGALG00000014712	SLC38A9	7
ENSGALG00000014716	IL6ST	7
ENSGALG00000014719	-	7
ENSGALG00000014721	-	7
ENSGALG00000014732	ERCC8	7
ENSGALG00000014747	CWC27	7
ENSGALG00000014756	PPWD1	7
ENSGALG00000014765	TRIM23	7
ENSGALG00000014767	TRAPPC13	7
ENSGALG00000014787	SLC30A5	7
ENSGALG00000014789	MRPS36	7
ENSGALG00000014790	CDK7	7
ENSGALG00000014798	SERINC5	7
ENSGALG00000014824	PTGER4	7
ENSGALG00000014826	TTC33	7
ENSGALG00000014833	RPL37	7
ENSGALG00000014836	LPIN2	7
ENSGALG00000014851	FBXO4	7
ENSGALG00000014855	GHR	7
ENSGALG00000014859	ZNF131	7
ENSGALG00000014861	NIM1K	7
ENSGALG00000014865	C5orf34	7
ENSGALG00000014874	MRPS30	7
ENSGALG00000014878	MAN1A1	7
ENSGALG00000014891	PELO	7
ENSGALG00000014903	ITGA2	7
ENSGALG00000014906	MOCS2	7
ENSGALG00000014916	SPIN1Z	7
ENSGALG00000014933	HEXB	7
ENSGALG00000014939	GFM2	7
ENSGALG00000014942	NSA2	7
ENSGALG00000014952	CERT1	7
ENSGALG00000014956	POLK	7
ENSGALG00000014960	-	7
ENSGALG00000014973	GPR156	7
ENSGALG00000014994	CRHBP	7
ENSGALG00000014995	PGM5	7
ENSGALG00000015001	LAMA4	7
ENSGALG00000015006	MAB21L3	7
ENSGALG00000015050	KIAA2026	7
ENSGALG00000015071	FOCAD	7
ENSGALG00000015075	B3GAT1L	7
ENSGALG00000015082	RPS6	7
ENSGALG00000015083	DENND4C	7
ENSGALG00000015090	PLIN2	7
ENSGALG00000015103	CCDC171	7
ENSGALG00000015107	PIP5K1B	7
ENSGALG00000015108	FXN	7
ENSGALG00000015113	PTAR1	7
ENSGALG00000015115	MAMDC2	7
ENSGALG00000015118	SMC5	7
ENSGALG00000015141	GDA	7
ENSGALG00000015144	ZFAND5	7
ENSGALG00000015148	ANXA1	7
ENSGALG00000015156	NMRK1	7
ENSGALG00000015177	GNAQ	7
ENSGALG00000015179	CEP78	7
ENSGALG00000015211	DTNA	7
ENSGALG00000015216	SYK	7
ENSGALG00000015224	-	7
ENSGALG00000015268	NUDT12	7
ENSGALG00000015297	-	7
ENSGALG00000015305	NR2E1	7
ENSGALG00000015326	CLTA	7
ENSGALG00000015331	GNE	7
ENSGALG00000015349	-	7
ENSGALG00000015368	TMEM175	7
ENSGALG00000015372	ATP5I	7
ENSGALG00000015391	-	7
ENSGALG00000015399	FUT10	7
ENSGALG00000015422	NRG1	7
ENSGALG00000015439	SLC44A1	7
ENSGALG00000015442	FSD1L	7
ENSGALG00000015443	FKTN	7
ENSGALG00000015529	WFS1	7
ENSGALG00000015543	MRPL50	7
ENSGALG00000015548	RNF20	7
ENSGALG00000015573	FHL5	7
ENSGALG00000015577	-	7
ENSGALG00000015589	MSH3	7
ENSGALG00000015598	RASGRF2	7
ENSGALG00000015603	ZCCHC9	7
ENSGALG00000015617	-	7
ENSGALG00000015620	XRCC4	7
ENSGALG00000015641	CCNH	7
ENSGALG00000015656	PALM2AKAP2	7
ENSGALG00000015663	HSDL2	7
ENSGALG00000015677	SUSD1	7
ENSGALG00000015683	GNG10	7
ENSGALG00000015691	SMC2	7
ENSGALG00000015709	TACC3	7
ENSGALG00000015908	COL12A1	7
ENSGALG00000016022	RUNX1	7
ENSGALG00000016196	-	7
ENSGALG00000016251	-	7
ENSGALG00000016322	-	7
ENSGALG00000016375	PHEX	7
ENSGALG00000016441	-	7
ENSGALG00000016464	VSNL1	7
ENSGALG00000016478	MATN3	7
ENSGALG00000016485	RHOB	7
ENSGALG00000016499	-	7
ENSGALG00000016580	SCARA5	7
ENSGALG00000016628	NLGN4Y	7
ENSGALG00000016653	-	7
ENSGALG00000016675	PAQR8	7
ENSGALG00000016767	AFF3	7
ENSGALG00000016776	TBC1D8	7
ENSGALG00000016779	RNF149	7
ENSGALG00000016797	FHL2	7
ENSGALG00000016803	ST6GAL2	7
ENSGALG00000016867	ITGBL1	7
ENSGALG00000016868	NALCN	7
ENSGALG00000016870	TMTC4	7
ENSGALG00000016906	SPRY2	7
ENSGALG00000017062	NBEA	7
ENSGALG00000017106	ATP8A2	7
ENSGALG00000017119	TNFRSF19	7
ENSGALG00000017166	RAB39A	7
ENSGALG00000017173	GUCY1A2	7
ENSGALG00000017179	PDGFD	7
ENSGALG00000017195	PGR	7
ENSGALG00000017205	ENDOD1	7
ENSGALG00000017244	PRSS23	7
ENSGALG00000017295	PTHLH	7
ENSGALG00000017343	FOLR1	7
ENSGALG00000017395	-	7
ENSGALG00000017558	-	7
ENSGALG00000017706	-	7
ENSGALG00000018700	PLPP7	7
ENSGALG00000018874	SNX24	7
ENSGALG00000019509	CCDC102B	7
ENSGALG00000019696	CATHL2	7
ENSGALG00000020143	GABRG1	7
ENSGALG00000020260	PGRMC1	7
ENSGALG00000020505	KCNJ11	7
ENSGALG00000020523	TOPORS	7
ENSGALG00000020528	INIP	7
ENSGALG00000020534	AK6	7
ENSGALG00000020703	GRB14	7
ENSGALG00000021345	B3GNT9	7
ENSGALG00000021365	DCTN3	7
ENSGALG00000021378	UBAP1	7
ENSGALG00000021525	ISLR	7
ENSGALG00000021848	-	7
ENSGALG00000021869	PODN	7
ENSGALG00000022440	EVA1B	7
ENSGALG00000023089	SSBP2	7
ENSGALG00000023157	REEP5	7
ENSGALG00000023521	ADRA2A	7
ENSGALG00000023541	SPHK1	7
ENSGALG00000023552	SPEF2	7
ENSGALG00000023670	NAALADL2	7
ENSGALG00000023780	TREM-B2	7
ENSGALG00000023824	-	7
ENSGALG00000023936	-	7
ENSGALG00000024488	CD99	7
ENSGALG00000025163	gga-mir-1627	7
ENSGALG00000025778	SIRPA	7
ENSGALG00000025868	TAF1C	7
ENSGALG00000025915	ARRDC3	7
ENSGALG00000026001	C9orf85	7
ENSGALG00000026028	SREK1IP1	7
ENSGALG00000026107	-	7
ENSGALG00000026195	GALT	7
ENSGALG00000026203	FAM174A	7
ENSGALG00000026293	C3orf33	7
ENSGALG00000026300	TOMM5	7
ENSGALG00000026372	MANSC4	7
ENSGALG00000026383	TMSB4X	7
ENSGALG00000026547	TPGS2	7
ENSGALG00000026572	RGS5	7
ENSGALG00000026663	CX3CL1	7
ENSGALG00000026736	OGN	7
ENSGALG00000026757	DHFR	7
ENSGALG00000026789	-	7
ENSGALG00000027002	-	7
ENSGALG00000027069	TSC22D4	7
ENSGALG00000027184	OLFML1	7
ENSGALG00000027265	AJAP1	7
ENSGALG00000027295	NUDT2	7
ENSGALG00000027332	TMEM167A	7
ENSGALG00000027334	-	7
ENSGALG00000027345	SLC46A2	7
ENSGALG00000027418	-	7
ENSGALG00000027422	gga-mir-125b-1	7
ENSGALG00000027472	TMEM38B	7
ENSGALG00000027483	GLRX	7
ENSGALG00000027517	gga-mir-3064	7
ENSGALG00000027526	COL9A2	7
ENSGALG00000027564	NDUFAF2	7
ENSGALG00000027714	ATG10	7
ENSGALG00000027747	TROJANZ	7
ENSGALG00000027765	-	7
ENSGALG00000027805	-	7
ENSGALG00000027853	CTNNA2	7
ENSGALG00000027891	NREP	7
ENSGALG00000027963	COX7C	7
ENSGALG00000028005	GADD45G	7
ENSGALG00000028026	NDUFS4	7
ENSGALG00000028041	-	7
ENSGALG00000028115	SFN	7
ENSGALG00000028135	-	7
ENSGALG00000028149	MED18	7
ENSGALG00000028209	-	7
[truncated: 2,426 more rows]

## Sheet: Table S3
Table S3. Summary of sequencing quality and reads alignment statistics of embryo gonads ATAC-seq data
Sample name	Clean reads	Clean bases	Read length (bp)	Q20(%)	GC(%)	Mapped rate(%)	Sex
ZZ-control-1	101414718	5070735900	50	97.27	48.43	95.33	Male
ZZ-control-2	92907202	4645360100	50	98.71	49.27	91.61	Male
ZZ-control-3	102007840	5100392000	50	98.67	48.78	92.03	Male
ZW-control-1	105114638	5255731900	50	97.89	47.61	96.35	Female
ZW-control-2	105158416	5257920800	50	98.53	48.55	96.02	Female
ZW-control-3	100752984	5037649200	50	98.36	47.95	96.27	Female
ZW-treated-1	100039640	5001982000	50	96.53	47.6	91.79	Reversal
ZW-treated-2	105233290	5261664500	50	97.84	48.35	94.05	Reversal
ZW-treated-3	96501774	4825088700	50	96.66	47.42	96.11	Reversal

## Sheet: Table S4
Table S4. Summary of overlapping genes of embryo gonads RNA-seq and ATAC-seq data
M vs. F up		M vs. F down		M vs. R up		M vs. R down		R vs. F up		R vs. F down
Gene_ID	Gene_symbol	Gene_ID	Gene_symbol	Gene_ID	Gene_symbol	Gene_ID	Gene_symbol	Gene_ID	Gene_symbol	Gene_ID	Gene_symbol
ENSGALG00000000112	PLP1	ENSGALG00000000299	PKP1	ENSGALG00000000112	PLP1	ENSGALG00000001169	CRB2	ENSGALG00000000560	-	ENSGALG00000000299	PKP1
ENSGALG00000000151	ADAMTS19	ENSGALG00000000367	ASIC2	ENSGALG00000000151	ADAMTS19	ENSGALG00000001263	GTF2IRD1	ENSGALG00000000681	PAK1	ENSGALG00000000357	-
ENSGALG00000000189	YTHDC2	ENSGALG00000001080	NR5A1	ENSGALG00000000184	SLC27A6	ENSGALG00000001559	ZP3	ENSGALG00000000690	GDPD4	ENSGALG00000001264	PLXNA2
ENSGALG00000000209	PRNP	ENSGALG00000001169	CRB2	ENSGALG00000000189	YTHDC2	ENSGALG00000001764	-	ENSGALG00000001263	GTF2IRD1	ENSGALG00000001450	IGSF9B
ENSGALG00000000218	SRP19	ENSGALG00000001250	APLP2	ENSGALG00000000218	SRP19	ENSGALG00000001774	NEO1	ENSGALG00000001441	UBE2G1	ENSGALG00000003456	CA12
ENSGALG00000000234	EPB41L4A	ENSGALG00000001264	PLXNA2	ENSGALG00000000234	EPB41L4A	ENSGALG00000001916	SLIT3	ENSGALG00000001869	LINGO2	ENSGALG00000003805	-
ENSGALG00000000244	CAMK4	ENSGALG00000001450	IGSF9B	ENSGALG00000000244	CAMK4	ENSGALG00000001946	RSPO1	ENSGALG00000002207	ATP6V1G3	ENSGALG00000004066	HTR6
ENSGALG00000000253	SLC25A46	ENSGALG00000001617	CAMKK1	ENSGALG00000000311	DOCK5	ENSGALG00000003146	CCDC92	ENSGALG00000002223	LHX9	ENSGALG00000004700	NCF2
ENSGALG00000000273	FER	ENSGALG00000001764	-	ENSGALG00000000379	ITGB3	ENSGALG00000003227	RAB11FIP4	ENSGALG00000002289	CHAT	ENSGALG00000006600	A4GNT
ENSGALG00000000277	GnRH-I	ENSGALG00000001774	NEO1	ENSGALG00000000461	MRC2	ENSGALG00000003242	STAR	ENSGALG00000002632	CALCRL	ENSGALG00000006708	-
ENSGALG00000000311	DOCK5	ENSGALG00000001916	SLIT3	ENSGALG00000000681	PAK1	ENSGALG00000003374	ESRP2	ENSGALG00000002671	-	ENSGALG00000007116	CABP1
ENSGALG00000000379	ITGB3	ENSGALG00000002046	-	ENSGALG00000000703	SLC45A3	ENSGALG00000004129	SPP2	ENSGALG00000002710	IPMK	ENSGALG00000007168	CFAP20DC
ENSGALG00000000529	LIMD2	ENSGALG00000002053	POR	ENSGALG00000000866	SELENBP1	ENSGALG00000004225	KDM2B	ENSGALG00000002714	TMEM132C	ENSGALG00000007269	GABRA3
ENSGALG00000000681	PAK1	ENSGALG00000002175	KIF14	ENSGALG00000001021	MYOCD	ENSGALG00000004449	CYP3A5	ENSGALG00000002840	GRM4	ENSGALG00000007282	CNGA2
ENSGALG00000000692	CDK18	ENSGALG00000002692	-	ENSGALG00000001244	-	ENSGALG00000004725	-	ENSGALG00000003295	ADAMTS12	ENSGALG00000008947	PAK5
ENSGALG00000000703	SLC45A3	ENSGALG00000002771	CRIP1	ENSGALG00000001276	HOXB9	ENSGALG00000004955	-	ENSGALG00000003886	SGCD	ENSGALG00000009314	CACUL1
ENSGALG00000000713	ZFHX3	ENSGALG00000002992	DAW1	ENSGALG00000001442	OPCML	ENSGALG00000004966	NYAP2	ENSGALG00000004087	THSD4	ENSGALG00000010983	NPY
ENSGALG00000000761	TSKU	ENSGALG00000003242	STAR	ENSGALG00000001492	NDRG3	ENSGALG00000005065	PLA2G4A	ENSGALG00000004386	SOX9	ENSGALG00000011019	ROR1
ENSGALG00000000839	WNT11	ENSGALG00000003456	CA12	ENSGALG00000001527	VWA1	ENSGALG00000005232	USP54	ENSGALG00000004598	CUX2	ENSGALG00000011355	WNT10A
ENSGALG00000000866	SELENBP1	ENSGALG00000003484	BARD1	ENSGALG00000001740	MGAT5B	ENSGALG00000005540	MICAL2	ENSGALG00000005208	S1PR1	ENSGALG00000012155	EGF
ENSGALG00000001244	-	ENSGALG00000003594	ANK1	ENSGALG00000001741	NPTN	ENSGALG00000005551	DKK3	ENSGALG00000005256	EPHA4	ENSGALG00000012952	BASP1
ENSGALG00000001276	HOXB9	ENSGALG00000003660	FANCF	ENSGALG00000001765	CAAP1	ENSGALG00000005599	-	ENSGALG00000005352	GATA5	ENSGALG00000013081	VWC2
ENSGALG00000001442	OPCML	ENSGALG00000003767	NKD1	ENSGALG00000001782	PLAA	ENSGALG00000005696	ABHD6	ENSGALG00000005419	ERC2	ENSGALG00000015708	FGFR3
ENSGALG00000001486	ZAP70	ENSGALG00000003770	ANXA2	ENSGALG00000001864	C9orf72	ENSGALG00000005774	NKAIN4	ENSGALG00000005460	SLCO4A1	ENSGALG00000016142	MX1
ENSGALG00000001561	MXRA8	ENSGALG00000003802	OTUD7A	ENSGALG00000001986	VCP	ENSGALG00000006031	BRDT	ENSGALG00000005478	SNX7	ENSGALG00000016820	GAS6
ENSGALG00000001573	P2RX1	ENSGALG00000003821	RAMP1	ENSGALG00000002008	RNF157	ENSGALG00000006137	-	ENSGALG00000005616	ARSI	ENSGALG00000017168	SLN
ENSGALG00000001621	CLDN5	ENSGALG00000003999	NAV2	ENSGALG00000002121	PLEKHN1	ENSGALG00000006233	GALNT11	ENSGALG00000005619	F3	ENSGALG00000017173	GUCY1A2
ENSGALG00000001645	KCNT1	ENSGALG00000004066	HTR6	ENSGALG00000002182	NR5A2	ENSGALG00000006325	-	ENSGALG00000006473	PLXNA4	ENSGALG00000021395	-
ENSGALG00000001725	TNRC6C	ENSGALG00000004096	CHRNA7	ENSGALG00000002187	HSD17B4	ENSGALG00000006346	CXCL14	ENSGALG00000006503	VDAC1	ENSGALG00000024507	gga-mir-22
ENSGALG00000001740	MGAT5B	ENSGALG00000004098	STK4	ENSGALG00000002193	-	ENSGALG00000006456	C14H16orf45	ENSGALG00000006868	CRACR2B	ENSGALG00000025851	GPRIN3
ENSGALG00000001741	NPTN	ENSGALG00000004110	-	ENSGALG00000002227	DMXL1	ENSGALG00000006525	NCAPG2	ENSGALG00000007098	KIF21A	ENSGALG00000026781	ALOX5AP
ENSGALG00000001765	CAAP1	ENSGALG00000004116	TRPM8	ENSGALG00000002250	DTWD2	ENSGALG00000006583	LSP1P1	ENSGALG00000007426	MKX	ENSGALG00000027536	PERP1
ENSGALG00000001840	TEK	ENSGALG00000004129	SPP2	ENSGALG00000002308	COMMD10	ENSGALG00000006702	MFGE8	ENSGALG00000007508	HPSE2	ENSGALG00000030879	AR
ENSGALG00000001864	C9orf72	ENSGALG00000004170	ADA	ENSGALG00000002419	KIAA1328	ENSGALG00000006708	-	ENSGALG00000007748	SLC16A2	ENSGALG00000031058	-
ENSGALG00000001869	LINGO2	ENSGALG00000004228	USP40	ENSGALG00000002515	OLFM1	ENSGALG00000006717	-	ENSGALG00000007948	LRRC4C	ENSGALG00000034964	SYTL1
ENSGALG00000001883	ST6GALNAC2	ENSGALG00000004246	SLC6A4	ENSGALG00000002529	MCCC2	ENSGALG00000006723	-	ENSGALG00000008193	RELN	ENSGALG00000037494	WNT8A
ENSGALG00000002008	RNF157	ENSGALG00000004266	TNFAIP8L1	ENSGALG00000002546	COL5A1	ENSGALG00000006989	-	ENSGALG00000008293	SH3PXD2A	ENSGALG00000040316	GPC1
ENSGALG00000002069	FAM214B	ENSGALG00000004280	-	ENSGALG00000002598	TPST1	ENSGALG00000007023	PRKAR2A	ENSGALG00000008591	CACNB2	ENSGALG00000040478	CAPN5
ENSGALG00000002121	PLEKHN1	ENSGALG00000004297	DNAH1	ENSGALG00000002599	ARHGEF39	ENSGALG00000007116	CABP1	ENSGALG00000009507	PLEKHH1	ENSGALG00000041327	TRIM55
ENSGALG00000002125	TMOD1	ENSGALG00000004725	-	ENSGALG00000002605	MRPL17	ENSGALG00000007174	TNFSF15	ENSGALG00000009719	PCDH10	ENSGALG00000041662	OPN4-1
ENSGALG00000002169	PLEKHB2	ENSGALG00000004897	GTSE1	ENSGALG00000002667	OLFML2B	ENSGALG00000007268	-	ENSGALG00000009739	AMIGO2	ENSGALG00000041838	-
ENSGALG00000002182	NR5A2	ENSGALG00000005011	-	ENSGALG00000002678	-	ENSGALG00000007311	CLDN2	ENSGALG00000009856	GNS	ENSGALG00000042797	-
ENSGALG00000002187	HSD17B4	ENSGALG00000005057	ADK	ENSGALG00000003160	CERS1	ENSGALG00000007324	TP63	ENSGALG00000009947	PLEKHH2	ENSGALG00000044675	MATN2
ENSGALG00000002193	-	ENSGALG00000005065	PLA2G4A	ENSGALG00000003201	FBXL8	ENSGALG00000007769	FOXP1	ENSGALG00000010160	DMRT1	ENSGALG00000045671	-
ENSGALG00000002203	FGF18	ENSGALG00000005102	CDH4	ENSGALG00000003235	-	ENSGALG00000007853	PAPOLG	ENSGALG00000010200	TRHDE	ENSGALG00000046009	-
ENSGALG00000002207	ATP6V1G3	ENSGALG00000005215	CACNA1H	ENSGALG00000003247	NFYA	ENSGALG00000007948	LRRC4C	ENSGALG00000010233	SYNDIG1L	ENSGALG00000047216	-
ENSGALG00000002223	LHX9	ENSGALG00000005291	-	ENSGALG00000003288	TARS	ENSGALG00000008007	ITGA11	ENSGALG00000010311	NAV3	ENSGALG00000049439	-
ENSGALG00000002227	DMXL1	ENSGALG00000005305	ACKR2	ENSGALG00000003295	ADAMTS12	ENSGALG00000008088	ACSL4	ENSGALG00000010721	GLIS1	ENSGALG00000052027	-
ENSGALG00000002250	DTWD2	ENSGALG00000005467	HSD17B2	ENSGALG00000003326	AMACR	ENSGALG00000008121	CYP17A1	ENSGALG00000010836	AHR	ENSGALG00000052481	-
ENSGALG00000002308	COMMD10	ENSGALG00000005503	WFDC1	ENSGALG00000003353	RAI14	ENSGALG00000008263	CNTN4	ENSGALG00000010909	PRKG2	ENSGALG00000053948	-
ENSGALG00000002358	CDO1	ENSGALG00000005540	MICAL2	ENSGALG00000003365	RAD1	ENSGALG00000008408	GAB3	ENSGALG00000010958	PPFIA2	ENSGALG00000054955	-
ENSGALG00000002419	KIAA1328	ENSGALG00000005551	DKK3	ENSGALG00000003373	BRIX1	ENSGALG00000008465	SORCS1	ENSGALG00000010992	SLC6A15
ENSGALG00000002427	SMIM5	ENSGALG00000005630	CRYBB1	ENSGALG00000003426	RHBDL3	ENSGALG00000008591	CACNB2	ENSGALG00000011052	SLC38A11
ENSGALG00000002467	MTSS2	ENSGALG00000005696	ABHD6	ENSGALG00000003432	AGXT2	ENSGALG00000008656	ICOS	ENSGALG00000011447	GADL1
ENSGALG00000002515	OLFM1	ENSGALG00000005718	BHLHE23	ENSGALG00000003434	C17orf75	ENSGALG00000008716	FLRT3	ENSGALG00000011473	RPS6KA2
ENSGALG00000002529	MCCC2	ENSGALG00000005774	NKAIN4	ENSGALG00000003446	PRLR	ENSGALG00000008815	LRRN4	ENSGALG00000011537	PDE10A
ENSGALG00000002546	COL5A1	ENSGALG00000005905	ZDHHC4	ENSGALG00000003537	SGK2	ENSGALG00000008905	HABP2	ENSGALG00000011571	AGPAT4
ENSGALG00000002598	TPST1	ENSGALG00000006031	BRDT	ENSGALG00000003558	NADK2	ENSGALG00000008947	PAK5	ENSGALG00000011823	FAT4
ENSGALG00000002605	MRPL17	ENSGALG00000006034	PITPNM3	ENSGALG00000003578	FN1	ENSGALG00000008954	RUNDC3B	ENSGALG00000012421	ARHGAP15
ENSGALG00000002632	CALCRL	ENSGALG00000006041	BNC1	ENSGALG00000003631	CPLANE1	ENSGALG00000008980	VWA2	ENSGALG00000012577	FRMD3
ENSGALG00000002671	-	ENSGALG00000006076	RASGEF1C	ENSGALG00000003677	NTNG2	ENSGALG00000008996	ANKEF1	ENSGALG00000012681	MBOAT1
ENSGALG00000002714	TMEM132C	ENSGALG00000006087	GPC3	ENSGALG00000003688	NUP155	ENSGALG00000009063	-	ENSGALG00000013072	AKR1B10
ENSGALG00000002789	MAP2	ENSGALG00000006106	TNFRSF6B	ENSGALG00000003699	EBF1	ENSGALG00000009095	LHCGR	ENSGALG00000013311	ANO3
ENSGALG00000002840	GRM4	ENSGALG00000006137	-	ENSGALG00000003708	WDR70	ENSGALG00000009100	FSHR	ENSGALG00000013708	CYB5A
ENSGALG00000002846	NEURL1B	ENSGALG00000006165	-	ENSGALG00000003775	RICTOR	ENSGALG00000009179	TNFSF10	ENSGALG00000013892	MAP3K5
ENSGALG00000002855	SARDH	ENSGALG00000006233	GALNT11	ENSGALG00000003792	FYB	ENSGALG00000009400	SLC8A3	ENSGALG00000014268	CHRNA9
ENSGALG00000002888	CASZ1	ENSGALG00000006297	TRPC7	ENSGALG00000003803	DAB2	ENSGALG00000009439	GPR85	ENSGALG00000014615	LAMA1
ENSGALG00000002922	NOTCH2	ENSGALG00000006325	-	ENSGALG00000003855	SRC	ENSGALG00000009445	INPP5F	ENSGALG00000014686	FBN2
ENSGALG00000002988	-	ENSGALG00000006346	CXCL14	ENSGALG00000004070	MICALL2	ENSGALG00000009512	TFPI2	ENSGALG00000015022	FYN
ENSGALG00000003022	-	ENSGALG00000006409	PODXL	ENSGALG00000004087	THSD4	ENSGALG00000009562	PLEK2	ENSGALG00000015147	ALDH1A1
ENSGALG00000003059	HLF	ENSGALG00000006519	KIAA1024	ENSGALG00000004107	ITM2A	ENSGALG00000009567	TLL1	ENSGALG00000015348	ALCAM
ENSGALG00000003118	ADGRA2	ENSGALG00000006525	NCAPG2	ENSGALG00000004290	ANGPTL1	ENSGALG00000009581	MPP5	ENSGALG00000015403	EPHA3
ENSGALG00000003126	ERBB4	ENSGALG00000006583	LSP1P1	ENSGALG00000004350	WDR41	ENSGALG00000009739	AMIGO2	ENSGALG00000015464	PTGFRN
ENSGALG00000003135	ANK3	ENSGALG00000006600	A4GNT	ENSGALG00000004353	TBCA	ENSGALG00000009758	SLC7A11	ENSGALG00000015528	JAKMIP1
ENSGALG00000003137	RFLNA	ENSGALG00000006629	RBP4A	ENSGALG00000004386	SOX9	ENSGALG00000009784	PTPN14	ENSGALG00000015554	SORCS2
ENSGALG00000003160	CERS1	ENSGALG00000006677	P4HA2	ENSGALG00000004390	AP3B1	ENSGALG00000010036	FOSL2	ENSGALG00000015729	LPAR1
ENSGALG00000003164	-	ENSGALG00000006702	MFGE8	ENSGALG00000004438	ARSB	ENSGALG00000010291	RBPMS	ENSGALG00000015835	GRIK1
ENSGALG00000003168	MTMR12	ENSGALG00000006708	-	ENSGALG00000004496	TNIP1	ENSGALG00000010448	LTBP1	ENSGALG00000016412	MBOAT2
ENSGALG00000003172	SLC16A9	ENSGALG00000006723	-	ENSGALG00000004518	-	ENSGALG00000010533	ELAVL4	ENSGALG00000016462	MYCN
ENSGALG00000003201	FBXL8	ENSGALG00000006724	-	ENSGALG00000004582	MYL2	ENSGALG00000010747	FBLN5	ENSGALG00000016495	-
ENSGALG00000003235	-	ENSGALG00000006785	IRF1	ENSGALG00000004618	TAX1BP3	ENSGALG00000010820	CHGA	ENSGALG00000016809	EDAR
ENSGALG00000003247	NFYA	ENSGALG00000006797	ADARB2	ENSGALG00000004758	KCNB1	ENSGALG00000010909	PRKG2	ENSGALG00000016883	DOCK9
ENSGALG00000003283	-	ENSGALG00000006822	PCDH19	ENSGALG00000004893	TMEM119	ENSGALG00000010971	CSRNP3	ENSGALG00000021772	gga-mir-202
ENSGALG00000003295	ADAMTS12	ENSGALG00000006871	SLCO3A1	ENSGALG00000004907	KCTD15	ENSGALG00000010992	SLC6A15	ENSGALG00000026119	MN1
ENSGALG00000003310	SLC45A2	ENSGALG00000007079	PAPPA	ENSGALG00000004960	FBN1	ENSGALG00000011024	CACHD1	ENSGALG00000026263	RGS8
ENSGALG00000003326	AMACR	ENSGALG00000007116	CABP1	ENSGALG00000005016	ZNF608	ENSGALG00000011106	GALNT2	ENSGALG00000026395	TRABD2A
ENSGALG00000003340	GBGT1	ENSGALG00000007168	CFAP20DC	ENSGALG00000005042	IQSEC1	ENSGALG00000011139	CCDC85C	ENSGALG00000026465	TMEM100
ENSGALG00000003353	RAI14	ENSGALG00000007174	TNFSF15	ENSGALG00000005061	PPM1E	ENSGALG00000011235	GALNT15	ENSGALG00000026600	C1orf198
ENSGALG00000003365	RAD1	ENSGALG00000007260	ZEB1	ENSGALG00000005086	PLAU	ENSGALG00000011469	IGFBP2	ENSGALG00000027633	RASSF9
ENSGALG00000003412	-	ENSGALG00000007269	GABRA3	ENSGALG00000005263	SOX8	ENSGALG00000011473	RPS6KA2	ENSGALG00000027778	-
ENSGALG00000003426	RHBDL3	ENSGALG00000007282	CNGA2	ENSGALG00000005316	SRFBP1	ENSGALG00000011566	GYPC	ENSGALG00000028290	C1H21ORF91
ENSGALG00000003429	PBX1	ENSGALG00000007483	LRIG1	ENSGALG00000005323	DIRAS2	ENSGALG00000011680	EPHA5	ENSGALG00000028685	SEMA5A
ENSGALG00000003432	AGXT2	ENSGALG00000007570	-	ENSGALG00000005331	GJC2	ENSGALG00000011687	-	ENSGALG00000029102	PXYLP1
ENSGALG00000003434	C17orf75	ENSGALG00000007631	MEGF11	ENSGALG00000005337	SNX2	ENSGALG00000011690	CLBA1	ENSGALG00000030054	PTPRN2
ENSGALG00000003446	PRLR	ENSGALG00000007769	FOXP1	ENSGALG00000005346	PPIC	ENSGALG00000011799	-	ENSGALG00000030703	CYBRD1
ENSGALG00000003473	SFRP1	ENSGALG00000007804	GXYLT2	ENSGALG00000005395	POLR1E	ENSGALG00000011889	-	ENSGALG00000031565	NEBL
ENSGALG00000003507	TECPR1	ENSGALG00000007853	PAPOLG	ENSGALG00000005426	FREM1	ENSGALG00000011930	-	ENSGALG00000031896	GSE1
ENSGALG00000003537	SGK2	ENSGALG00000007924	STK17B	ENSGALG00000005460	SLCO4A1	ENSGALG00000011961	TNIP3	ENSGALG00000031977	CACNG2
ENSGALG00000003554	OPTC	ENSGALG00000008007	ITGA11	ENSGALG00000005547	PIK3AP1	ENSGALG00000011962	NDNF	ENSGALG00000032518	NCALD
ENSGALG00000003558	NADK2	ENSGALG00000008037	HORMAD2	ENSGALG00000005554	ADIPOQ	ENSGALG00000012006	RTN1	ENSGALG00000033091	RUNX1T1
ENSGALG00000003589	VTN	ENSGALG00000008121	CYP17A1	ENSGALG00000005628	COL9A3	ENSGALG00000012020	KIAA1549L	ENSGALG00000033186	LRRC58
ENSGALG00000003601	ATP2B4	ENSGALG00000008152	SPATS2L	ENSGALG00000005831	DNAI1	ENSGALG00000012092	ESYT3	ENSGALG00000033541	FRMPD4
ENSGALG00000003605	-	ENSGALG00000008160	CNNM2	ENSGALG00000005842	GDPD2	ENSGALG00000012094	SLC35F4	ENSGALG00000033638	SLC26A7
ENSGALG00000003631	CPLANE1	ENSGALG00000008175	ORC5	ENSGALG00000005914	FAM21C	ENSGALG00000012117	STEAP3	ENSGALG00000033960	ADGRB1
ENSGALG00000003642	PDGFA	ENSGALG00000008262	RASGRF1	ENSGALG00000005936	AGTR2	ENSGALG00000012156	DPP10	ENSGALG00000034649	TOX3
ENSGALG00000003644	-	ENSGALG00000008285	NAPEPLD	ENSGALG00000005969	ANTXRL	ENSGALG00000012200	GCH1	ENSGALG00000034751	TRPA1
ENSGALG00000003708	WDR70	ENSGALG00000008349	LMCD1	ENSGALG00000006035	PDE3B	ENSGALG00000012216	BMPR1B	ENSGALG00000034973	FZD7
ENSGALG00000003750	PLCG1	ENSGALG00000008465	SORCS1	ENSGALG00000006361	NEU4	ENSGALG00000012245	ADH4	ENSGALG00000035016	ID2
ENSGALG00000003775	RICTOR	ENSGALG00000008621	NRP2	ENSGALG00000006376	TMC3	ENSGALG00000012292	BANK1	ENSGALG00000035199	ODF1
ENSGALG00000003855	SRC	ENSGALG00000008623	TOR4A	ENSGALG00000006401	OSBPL5	ENSGALG00000012377	HNMT	ENSGALG00000035230	CSMD1
ENSGALG00000003886	SGCD	ENSGALG00000008661	CYR61	ENSGALG00000006502	PCGF5	ENSGALG00000012382	-	ENSGALG00000035807	-
ENSGALG00000003891	ZNF423	ENSGALG00000008663	DDAH1	ENSGALG00000006567	UBASH3B	ENSGALG00000012429	BMP4	ENSGALG00000035854	-
ENSGALG00000004009	-	ENSGALG00000008671	ST8SIA6	ENSGALG00000006598	SORL1	ENSGALG00000012464	SOUL	ENSGALG00000035901	GDF6
ENSGALG00000004070	MICALL2	ENSGALG00000008716	FLRT3	ENSGALG00000006681	BRSK1	ENSGALG00000012766	-	ENSGALG00000035916	SHANK2
ENSGALG00000004087	THSD4	ENSGALG00000008741	PROKR1	ENSGALG00000006864	-	ENSGALG00000012790	DSP	ENSGALG00000035935	-
ENSGALG00000004088	FNBP1	ENSGALG00000008815	LRRN4	ENSGALG00000006891	ITIH5	ENSGALG00000012791	TBXAS1	ENSGALG00000036286	-
ENSGALG00000004150	MYO1E	ENSGALG00000008881	RGS3	ENSGALG00000006958	-	ENSGALG00000012894	CHRM2	ENSGALG00000036456	TRIB1
ENSGALG00000004209	ELFN1	ENSGALG00000008947	PAK5	ENSGALG00000007007	-	ENSGALG00000012973	ESR1	ENSGALG00000036568	gga-mir-7444
ENSGALG00000004255	SNX8	ENSGALG00000008980	VWA2	ENSGALG00000007038	ASTN2	ENSGALG00000013001	-	ENSGALG00000036598	SHISAL1
ENSGALG00000004290	ANGPTL1	ENSGALG00000009016	SLX4IP	ENSGALG00000007160	-	ENSGALG00000013177	BCAT1	ENSGALG00000037138	KCNQ1
ENSGALG00000004310	TTYH3	ENSGALG00000009027	ST6GALNAC3	ENSGALG00000007178	FADS2	ENSGALG00000013225	VAT1L	ENSGALG00000037336	PRTG
ENSGALG00000004333	ABCA5	ENSGALG00000009032	PIF1	ENSGALG00000007356	MAP3K8	ENSGALG00000013247	-	ENSGALG00000037629	TRANK1
ENSGALG00000004339	-	ENSGALG00000009062	CDK14	ENSGALG00000007489	CNNM1	ENSGALG00000013293	GLDN	ENSGALG00000038096	NOS2
ENSGALG00000004346	P2RY4	ENSGALG00000009063	-	ENSGALG00000007666	KCNIP2	ENSGALG00000013294	CYP19A1	ENSGALG00000038225	SEMA3E
ENSGALG00000004357	ANXA6	ENSGALG00000009095	LHCGR	ENSGALG00000007669	EGR1	ENSGALG00000013414	PDLIM3	ENSGALG00000038678	EPB41L3
ENSGALG00000004386	SOX9	ENSGALG00000009100	FSHR	ENSGALG00000007796	BCAS1	ENSGALG00000013624	-	ENSGALG00000038720	-
ENSGALG00000004390	AP3B1	ENSGALG00000009157	ECT2	ENSGALG00000007819	PDZRN3	ENSGALG00000013626	GMNN	ENSGALG00000038834	MAGI2
ENSGALG00000004436	CYP3A4	ENSGALG00000009170	NCEH1	ENSGALG00000007917	LAMB4	ENSGALG00000013817	SPIRE1	ENSGALG00000039001	FILIP1
ENSGALG00000004438	ARSB	ENSGALG00000009179	TNFSF10	ENSGALG00000007980	KCNG1	ENSGALG00000013869	IL20RA	ENSGALG00000039022	PDE1B
ENSGALG00000004496	TNIP1	ENSGALG00000009252	PLD1	ENSGALG00000008060	PRKAR2B	ENSGALG00000013941	PDE7B	ENSGALG00000039102	TOX
ENSGALG00000004517	PARP3	ENSGALG00000009314	CACUL1	ENSGALG00000008193	RELN	ENSGALG00000014085	TM7SF3	ENSGALG00000039193	AGRN
ENSGALG00000004518	-	ENSGALG00000009381	SIPA1L1	ENSGALG00000008229	ALDH7A1	ENSGALG00000014184	-	ENSGALG00000039659	-
ENSGALG00000004521	GPX3	ENSGALG00000009400	SLC8A3	ENSGALG00000008237	GRAMD2B	ENSGALG00000014812	SIDT1	ENSGALG00000040152	CCNJL
ENSGALG00000004570	NCOA3	ENSGALG00000009415	SMOC1	ENSGALG00000008326	-	ENSGALG00000014873	GJA1	ENSGALG00000040241	NTRK3
ENSGALG00000004581	NDST1	ENSGALG00000009424	FOXP2	ENSGALG00000008393	CREB3L1	ENSGALG00000014910	COLEC12	ENSGALG00000041042	GABRG3
ENSGALG00000004582	MYL2	ENSGALG00000009439	GPR85	ENSGALG00000008544	SLC8A1	ENSGALG00000014976	GATA6	ENSGALG00000041103	SLC18A3
ENSGALG00000004598	CUX2	ENSGALG00000009443	TMEM168	ENSGALG00000008631	AXL	ENSGALG00000015040	SLC16A10	ENSGALG00000041408	-
ENSGALG00000004618	TAX1BP3	ENSGALG00000009450	DUSP10	ENSGALG00000008999	AFAP1L2	ENSGALG00000015128	AQP4	ENSGALG00000041501	AMER3
ENSGALG00000004628	CTNS	ENSGALG00000009509	CALCR	ENSGALG00000009028	BTBD3	ENSGALG00000015140	-	ENSGALG00000041626	MEIS1
ENSGALG00000004728	RGL1	ENSGALG00000009520	2022-03-01	ENSGALG00000009042	ISM1	ENSGALG00000015181	GAREM1	ENSGALG00000042099	-
ENSGALG00000004769	PSAP	ENSGALG00000009562	PLEK2	ENSGALG00000009312	RPL22L1	ENSGALG00000015293	TMEM45A	ENSGALG00000042134	PIEZO2
ENSGALG00000004907	KCTD15	ENSGALG00000009572	ADAMTS20	ENSGALG00000009355	-	ENSGALG00000015404	-	ENSGALG00000043223	COL26A1
ENSGALG00000004949	GARRE1	ENSGALG00000009668	HPF1	ENSGALG00000009514	NRCAM	ENSGALG00000015474	CD80	ENSGALG00000043393	CADM2
ENSGALG00000004960	FBN1	ENSGALG00000009877	-	ENSGALG00000009538	-	ENSGALG00000015701	CXADR	ENSGALG00000043872	-
ENSGALG00000005035	KAT6B	ENSGALG00000009913	SMARCA5	ENSGALG00000009601	NELL2	ENSGALG00000015708	FGFR3	ENSGALG00000044225	-
ENSGALG00000005042	IQSEC1	ENSGALG00000009971	CDC20	ENSGALG00000009667	MFAP3L	ENSGALG00000015845	RIPPLY2	ENSGALG00000046408	RAG2
ENSGALG00000005061	PPM1E	ENSGALG00000010036	FOSL2	ENSGALG00000009714	CBR4	ENSGALG00000015860	UBE3D	ENSGALG00000046894	-
ENSGALG00000005140	RRAD	ENSGALG00000010119	CDKL2	ENSGALG00000009719	PCDH10	ENSGALG00000015895	HTR1B	ENSGALG00000048035	GCNT2
ENSGALG00000005208	S1PR1	ENSGALG00000010182	SLC29A1	ENSGALG00000009722	DYNC1I1	ENSGALG00000016154	ARC	ENSGALG00000048407	-
ENSGALG00000005248	CDC14A	ENSGALG00000010185	HSPA4L	ENSGALG00000009791	PROX1	ENSGALG00000016262	XK	ENSGALG00000048633	-
ENSGALG00000005256	EPHA4	ENSGALG00000010225	-	ENSGALG00000009805	PPM1H	ENSGALG00000016276	KHDRBS2	ENSGALG00000049014	-
ENSGALG00000005263	SOX8	ENSGALG00000010290	VEGFA	ENSGALG00000009864	TRAF5	ENSGALG00000016318	PCYT1B	ENSGALG00000049990	-
ENSGALG00000005265	SYT9	ENSGALG00000010316	-	ENSGALG00000009895	GRIP1	ENSGALG00000016326	-	ENSGALG00000050520	-
ENSGALG00000005287	ZBTB47	ENSGALG00000010322	JDP2	ENSGALG00000009945	CPM	ENSGALG00000016397	SOX11	ENSGALG00000050645	-
ENSGALG00000005316	SRFBP1	ENSGALG00000010331	MME	ENSGALG00000009959	-	ENSGALG00000016415	MAP7D2	ENSGALG00000050964	-
ENSGALG00000005323	DIRAS2	ENSGALG00000010337	GPR149	ENSGALG00000010001	EGLN3	ENSGALG00000016455	GREB1	ENSGALG00000051006	-
ENSGALG00000005331	GJC2	ENSGALG00000010448	LTBP1	ENSGALG00000010018	CTSEAL	ENSGALG00000016492	TDRD15	ENSGALG00000051176	-
ENSGALG00000005337	SNX2	ENSGALG00000010533	ELAVL4	ENSGALG00000010147	CBWD1	ENSGALG00000016607	CLCN4	ENSGALG00000051258	-
ENSGALG00000005346	PPIC	ENSGALG00000010579	STON2	ENSGALG00000010169	-	ENSGALG00000016757	TSGA10	ENSGALG00000051505	ZNF503
ENSGALG00000005352	GATA5	ENSGALG00000010674	DCTD	ENSGALG00000010180	GLIS3	ENSGALG00000016896	ABCC4	ENSGALG00000051568	-
ENSGALG00000005354	ZBTB5	ENSGALG00000010747	FBLN5	ENSGALG00000010303	-	ENSGALG00000016904	SLITRK6	ENSGALG00000053621	-
ENSGALG00000005395	POLR1E	ENSGALG00000010820	CHGA	ENSGALG00000010311	NAV3	ENSGALG00000016912	EDNRB	ENSGALG00000053921	-
ENSGALG00000005421	-	ENSGALG00000010971	CSRNP3	ENSGALG00000010412	WWTR1	ENSGALG00000016967	ENOX1	ENSGALG00000053933	-
ENSGALG00000005423	GRHPR	ENSGALG00000010980	STK31	ENSGALG00000010596	TACR3	ENSGALG00000017003	MLNR	ENSGALG00000054067	-
ENSGALG00000005426	FREM1	ENSGALG00000010983	NPY	ENSGALG00000010645	ENPP6	ENSGALG00000017016	FAM124A	ENSGALG00000054317	-
ENSGALG00000005460	SLCO4A1	ENSGALG00000011019	ROR1	ENSGALG00000010697	SEMA4D	ENSGALG00000017040	-	ENSGALG00000054993	-
ENSGALG00000005481	ARHGEF3	ENSGALG00000011024	CACHD1	ENSGALG00000010741	MAP1LC3C	ENSGALG00000017052	CCNA1
ENSGALG00000005547	PIK3AP1	ENSGALG00000011106	GALNT2	ENSGALG00000010875	ITGB8	ENSGALG00000017104	CDK8
ENSGALG00000005553	NLGN3	ENSGALG00000011139	CCDC85C	ENSGALG00000011008	MAP3K21	ENSGALG00000017136	GJB6
ENSGALG00000005554	ADIPOQ	ENSGALG00000011235	GALNT15	ENSGALG00000011149	PLA2R1	ENSGALG00000017168	SLN
ENSGALG00000005610	SLC44A3	ENSGALG00000011275	DEPDC1	ENSGALG00000011206	KITLG	ENSGALG00000017304	PGM2L1
ENSGALG00000005616	ARSI	ENSGALG00000011287	SULT	ENSGALG00000011242	OBSL1	ENSGALG00000018557	SOD3
ENSGALG00000005619	F3	ENSGALG00000011296	-	ENSGALG00000011571	AGPAT4	ENSGALG00000023451	TRPM7
ENSGALG00000005685	-	ENSGALG00000011355	WNT10A	ENSGALG00000011592	MRAS	ENSGALG00000023576	PIM3
ENSGALG00000005713	NCKIPSD	ENSGALG00000011469	IGFBP2	ENSGALG00000011623	ADAMTS3	ENSGALG00000025941	RGS20
ENSGALG00000005714	PKD1	ENSGALG00000011544	BCL2L14	ENSGALG00000011659	ACAT2	ENSGALG00000026422	-
ENSGALG00000005763	VILL	ENSGALG00000011566	GYPC	ENSGALG00000011708	MYLK	ENSGALG00000026747	GTF2A1L
ENSGALG00000005805	PLCD1	ENSGALG00000011687	-	ENSGALG00000011811	SYNE2	ENSGALG00000026781	ALOX5AP
ENSGALG00000005814	-	ENSGALG00000011690	CLBA1	ENSGALG00000012021	-	ENSGALG00000026991	-
ENSGALG00000005821	FAM219A	ENSGALG00000011696	JAG2	ENSGALG00000012023	DACT1	ENSGALG00000027170	-
ENSGALG00000005831	DNAI1	ENSGALG00000011799	-	ENSGALG00000012227	TSPAN5	ENSGALG00000027355	TPBG
ENSGALG00000005842	GDPD2	ENSGALG00000011809	GRIN2B	ENSGALG00000012362	THSD7B	ENSGALG00000027514	SCEL
ENSGALG00000005853	HTR2C	ENSGALG00000011930	-	ENSGALG00000012522	PVALB	ENSGALG00000027641	DUSP14
ENSGALG00000005882	LRCH2	ENSGALG00000011961	TNIP3	ENSGALG00000012577	FRMD3	ENSGALG00000027960	GRPR
ENSGALG00000005914	FAM21C	ENSGALG00000011967	MAD2L1	ENSGALG00000012583	IDNK	ENSGALG00000028091	MYF5
ENSGALG00000005936	AGTR2	ENSGALG00000012006	RTN1	ENSGALG00000012586	GKAP1	ENSGALG00000028682	CBLN2
ENSGALG00000005969	ANTXRL	ENSGALG00000012015	NDST4	ENSGALG00000012588	KIF27	ENSGALG00000028821	GLIPR2
ENSGALG00000006002	WHAMM	ENSGALG00000012092	ESYT3	ENSGALG00000012589	C9orf64	ENSGALG00000029006	SYPL1
ENSGALG00000006035	PDE3B	ENSGALG00000012094	SLC35F4	ENSGALG00000012598	NAA35	ENSGALG00000029023	DMRTB1
ENSGALG00000006054	CALCA	ENSGALG00000012117	STEAP3	ENSGALG00000012607	ZCCHC6	ENSGALG00000029024	TCF21
ENSGALG00000006202	SCNN1B	ENSGALG00000012163	BDNF	ENSGALG00000012618	FANCC	ENSGALG00000029151	ISLR2
ENSGALG00000006270	SCNN1G	ENSGALG00000012200	GCH1	ENSGALG00000012623	CFC1	ENSGALG00000029282	FOXL2
ENSGALG00000006361	NEU4	ENSGALG00000012216	BMPR1B	ENSGALG00000012624	PRXL2C	ENSGALG00000029301	BMP2
ENSGALG00000006368	PTPN5	ENSGALG00000012245	ADH4	ENSGALG00000012628	HABP4	ENSGALG00000029545	SMAD7B
ENSGALG00000006382	PTPRJ	ENSGALG00000012377	HNMT	ENSGALG00000012735	EDN1	ENSGALG00000029664	SAMD12
ENSGALG00000006401	OSBPL5	ENSGALG00000012382	-	ENSGALG00000012816	SLC22A23	ENSGALG00000029842	-
ENSGALG00000006473	PLXNA4	ENSGALG00000012412	MTHFD1L	ENSGALG00000012885	BCL2	ENSGALG00000030157	MCTP2
ENSGALG00000006502	PCGF5	ENSGALG00000012429	BMP4	ENSGALG00000012929	DNM1L	ENSGALG00000030173	WNT2
ENSGALG00000006520	MYH11	ENSGALG00000012464	SOUL	ENSGALG00000012932	FGD4	ENSGALG00000030209	CPZ
ENSGALG00000006544	-	ENSGALG00000012470	LYPD6	ENSGALG00000012944	DENND5B	ENSGALG00000030382	-
ENSGALG00000006567	UBASH3B	ENSGALG00000012705	GMPR2	ENSGALG00000012975	IQSEC3	ENSGALG00000030417	PDC
ENSGALG00000006575	VIPR2	ENSGALG00000012712	RBM24	ENSGALG00000013098	MGST1	ENSGALG00000030707	-
ENSGALG00000006584	-	ENSGALG00000012790	DSP	ENSGALG00000013155	-	ENSGALG00000030801	CCKAR
ENSGALG00000006598	SORL1	ENSGALG00000012791	TBXAS1	ENSGALG00000013297	BBOX1	ENSGALG00000030855	-
ENSGALG00000006599	ZMYND11	ENSGALG00000012802	F13A1	ENSGALG00000013377	LMBRD2	ENSGALG00000031327	-
ENSGALG00000006676	RLBP1	ENSGALG00000012888	PHLPP1	ENSGALG00000013493	SPTLC1	ENSGALG00000031355	-
ENSGALG00000006681	BRSK1	ENSGALG00000012894	CHRM2	ENSGALG00000013512	BTF3	ENSGALG00000031657	IFITM10
ENSGALG00000006775	TGM2	ENSGALG00000012946	FAM60A	ENSGALG00000013768	PHACTR2	ENSGALG00000031659	-
ENSGALG00000006796	SRPX2	ENSGALG00000012973	ESR1	ENSGALG00000013803	ADGRG6	ENSGALG00000031826	MYOT
ENSGALG00000006864	-	ENSGALG00000013001	-	ENSGALG00000013892	MAP3K5	ENSGALG00000031960	LEF1
ENSGALG00000006886	DACH2	ENSGALG00000013057	USP18	ENSGALG00000013929	PDGFRA	ENSGALG00000032098	ARTN
ENSGALG00000006891	ITIH5	ENSGALG00000013225	VAT1L	ENSGALG00000014042	SSPN	ENSGALG00000032161	SCUBE2
ENSGALG00000006942	PIK3IP1	ENSGALG00000013247	-	ENSGALG00000014124	TEC	ENSGALG00000032184	CSPG5
ENSGALG00000006958	-	ENSGALG00000013293	GLDN	ENSGALG00000014202	GABRA4	ENSGALG00000032410	CBFA2T3
ENSGALG00000006997	BRINP1	ENSGALG00000013294	CYP19A1	ENSGALG00000014236	ATP8A1	ENSGALG00000032526	B3GNT5
ENSGALG00000007007	-	ENSGALG00000013414	PDLIM3	ENSGALG00000014496	PROM1	ENSGALG00000032584	ALX4
ENSGALG00000007038	ASTN2	ENSGALG00000013438	TEX10	ENSGALG00000014615	LAMA1	ENSGALG00000033391	ISL2
ENSGALG00000007045	ADGRA1	ENSGALG00000013528	-	ENSGALG00000014642	CHD1Z	ENSGALG00000033453	-
ENSGALG00000007077	CPT1A	ENSGALG00000013624	-	ENSGALG00000014645	MEF2C	ENSGALG00000033641	NRG2
ENSGALG00000007078	ENTPD1	ENSGALG00000013637	TDP2	ENSGALG00000014648	CETN3	ENSGALG00000033664	MOV10L1
ENSGALG00000007093	CYTH1	ENSGALG00000013738	OPTN	ENSGALG00000014651	LYSMD3	ENSGALG00000033671	FREM2
ENSGALG00000007097	RPS6KA6	ENSGALG00000013771	CRACD	ENSGALG00000014661	FAM172A	ENSGALG00000033695	CYP26A1
ENSGALG00000007098	KIF21A	ENSGALG00000013817	SPIRE1	ENSGALG00000014684	ERAP1	ENSGALG00000033705	-
ENSGALG00000007141	LRRK1	ENSGALG00000013869	IL20RA	ENSGALG00000014686	FBN2	ENSGALG00000034109	GRIA3
ENSGALG00000007149	CYTH3	ENSGALG00000013941	PDE7B	ENSGALG00000014691	PHAX	ENSGALG00000034337	RHPN1
ENSGALG00000007158	SOCS1	ENSGALG00000013956	MYB	ENSGALG00000014699	MEGF10	ENSGALG00000034377	SLC30A8
ENSGALG00000007160	-	ENSGALG00000014085	TM7SF3	ENSGALG00000014709	SKIV2L2	ENSGALG00000034488	-
ENSGALG00000007178	FADS2	ENSGALG00000014184	-	ENSGALG00000014712	SLC38A9	ENSGALG00000034585	BFSP2
ENSGALG00000007222	UTS2B	ENSGALG00000014222	NUP50	ENSGALG00000014716	IL6ST	ENSGALG00000034716	HEY2
ENSGALG00000007227	MSI1	ENSGALG00000014261	UCHL1	ENSGALG00000014719	-	ENSGALG00000034899	NKAIN3
ENSGALG00000007254	ARHGAP12	ENSGALG00000014425	NCAPG	ENSGALG00000014721	-	ENSGALG00000034905	-
ENSGALG00000007356	MAP3K8	ENSGALG00000014428	TAPBPL	ENSGALG00000014725	PLK2	ENSGALG00000035780	-
ENSGALG00000007357	BCL6	ENSGALG00000014508	CD38	ENSGALG00000014727	PDE4D	ENSGALG00000035785	-
ENSGALG00000007364	TOB1	ENSGALG00000014737	KIF2A	ENSGALG00000014732	ERCC8	ENSGALG00000035854	-
ENSGALG00000007426	MKX	ENSGALG00000014795	TGIF1	ENSGALG00000014734	-	ENSGALG00000035901	GDF6
ENSGALG00000007489	CNNM1	ENSGALG00000014812	SIDT1	ENSGALG00000014742	HTR1A	ENSGALG00000035998	HINTW
ENSGALG00000007543	APCDD1L	ENSGALG00000014818	TRIM45	ENSGALG00000014743	RNF180	ENSGALG00000036097	CDH18
ENSGALG00000007579	APBB1IP	ENSGALG00000014897	-	ENSGALG00000014747	CWC27	ENSGALG00000036412	TMEM108
ENSGALG00000007638	HMOX2	ENSGALG00000014907	DCBLD1	ENSGALG00000014765	TRIM23	ENSGALG00000036838	-
ENSGALG00000007645	-	ENSGALG00000014910	COLEC12	ENSGALG00000014784	MAST4	ENSGALG00000036938	RALYL
ENSGALG00000007666	KCNIP2	ENSGALG00000014976	GATA6	ENSGALG00000014787	SLC30A5	ENSGALG00000036969	KLHL14
ENSGALG00000007669	EGR1	ENSGALG00000015040	SLC16A10	ENSGALG00000014789	MRPS36	ENSGALG00000037314	-
ENSGALG00000007685	BCL9L	ENSGALG00000015128	AQP4	ENSGALG00000014790	CDK7	ENSGALG00000037336	PRTG
ENSGALG00000007710	-	ENSGALG00000015140	-	ENSGALG00000014798	SERINC5	ENSGALG00000037400	-
ENSGALG00000007732	RTN4R	ENSGALG00000015142	DSG2	ENSGALG00000014824	PTGER4	ENSGALG00000037479	IGSF21
ENSGALG00000007748	SLC16A2	ENSGALG00000015151	B4GALT6	ENSGALG00000014826	TTC33	ENSGALG00000037556	SLC1A2
ENSGALG00000007785	PROK2	ENSGALG00000015219	-	ENSGALG00000014833	RPL37	ENSGALG00000037811	NRSN1
ENSGALG00000007786	DOK5	ENSGALG00000015226	SPIDR	ENSGALG00000014834	NCOA7	ENSGALG00000037889	PTPRT
ENSGALG00000007796	BCAS1	ENSGALG00000015271	-	ENSGALG00000014836	LPIN2	ENSGALG00000038064	-
ENSGALG00000007819	PDZRN3	ENSGALG00000015293	TMEM45A	ENSGALG00000014847	MYOM1	ENSGALG00000038087	CACNG3
ENSGALG00000007825	KIAA1841	ENSGALG00000015347	ZPLD1	ENSGALG00000014851	FBXO4	ENSGALG00000038096	NOS2
ENSGALG00000007917	LAMB4	ENSGALG00000015363	HJURP	ENSGALG00000014855	GHR	ENSGALG00000038225	SEMA3E
ENSGALG00000007945	CRYAB	ENSGALG00000015474	CD80	ENSGALG00000014859	ZNF131	ENSGALG00000038683	-
ENSGALG00000007963	NFATC2	ENSGALG00000015546	TBC1D14	ENSGALG00000014861	NIM1K	ENSGALG00000038688	ADAMTS17
ENSGALG00000007980	KCNG1	ENSGALG00000015615	DOK7	ENSGALG00000014865	C5orf34	ENSGALG00000038752	-
ENSGALG00000007998	SLC26A4	ENSGALG00000015701	CXADR	ENSGALG00000014874	MRPS30	ENSGALG00000038775	SPON1
ENSGALG00000008060	PRKAR2B	ENSGALG00000015708	FGFR3	ENSGALG00000014878	MAN1A1	ENSGALG00000038940	FBXO43
ENSGALG00000008113	PLCL1	ENSGALG00000015776	GABRR2	ENSGALG00000014891	PELO	ENSGALG00000039023	-
ENSGALG00000008120	TLE3	ENSGALG00000015779	PM20D2	ENSGALG00000014903	ITGA2	ENSGALG00000039164	-
ENSGALG00000008167	KMT2E	ENSGALG00000015826	HTR1E	ENSGALG00000014906	MOCS2	ENSGALG00000039219	ADAMTS14
ENSGALG00000008193	RELN	ENSGALG00000015860	UBE3D	ENSGALG00000014916	SPIN1Z	ENSGALG00000039307	GNB5
ENSGALG00000008206	TESC	ENSGALG00000015895	HTR1B	ENSGALG00000014933	HEXB	ENSGALG00000039659	-
ENSGALG00000008229	ALDH7A1	ENSGALG00000015902	CD8BP	ENSGALG00000014942	NSA2	ENSGALG00000039705	GFPT2
ENSGALG00000008237	GRAMD2B	ENSGALG00000015935	SMYD1	ENSGALG00000014952	CERT1	ENSGALG00000039756	NKAIN2
ENSGALG00000008257	MERTK	ENSGALG00000015944	-	ENSGALG00000014960	-	ENSGALG00000040086	HNRNPKL
ENSGALG00000008263	CNTN4	ENSGALG00000016142	MX1	ENSGALG00000014978	IQGAP2	ENSGALG00000040152	CCNJL
ENSGALG00000008281	NEURL1	ENSGALG00000016154	ARC	ENSGALG00000014994	CRHBP	ENSGALG00000040156	CCDC88C
ENSGALG00000008293	SH3PXD2A	ENSGALG00000016185	SLC37A1	ENSGALG00000014995	PGM5	ENSGALG00000040189	RIPK4
ENSGALG00000008294	ITPR1	ENSGALG00000016202	HSF2BP	ENSGALG00000015013	MSX1	ENSGALG00000040263	RPL17
ENSGALG00000008326	-	ENSGALG00000016262	XK	ENSGALG00000015058	PTPRD	ENSGALG00000040493	PTN
ENSGALG00000008367	MDK	ENSGALG00000016281	DMD	ENSGALG00000015071	FOCAD	ENSGALG00000040704	SPIN1W
ENSGALG00000008378	SRGAP3	ENSGALG00000016318	PCYT1B	ENSGALG00000015082	RPS6	ENSGALG00000040794	CCNE2
ENSGALG00000008393	CREB3L1	ENSGALG00000016326	-	ENSGALG00000015090	PLIN2	ENSGALG00000040866	P3H2
ENSGALG00000008403	PHF21A	ENSGALG00000016356	TDRP	ENSGALG00000015103	CCDC171	ENSGALG00000041036	FTO
ENSGALG00000008425	MAP1A	ENSGALG00000016358	PTCHD1	ENSGALG00000015107	PIP5K1B	ENSGALG00000041143	UMOD
ENSGALG00000008459	BMPR2	ENSGALG00000016364	ALKAL2	ENSGALG00000015108	FXN	ENSGALG00000041221	-
ENSGALG00000008486	CACNA2D1	ENSGALG00000016442	RRM2	ENSGALG00000015110	FAM189A2	ENSGALG00000041233	-
ENSGALG00000008544	SLC8A1	ENSGALG00000016448	KCNF1	ENSGALG00000015113	PTAR1	ENSGALG00000041253	MYRF
ENSGALG00000008546	FGD5	ENSGALG00000016455	GREB1	ENSGALG00000015115	MAMDC2	ENSGALG00000041327	TRIM55
ENSGALG00000008631	AXL	ENSGALG00000016475	-	ENSGALG00000015118	SMC5	ENSGALG00000041456	SLC35G1
ENSGALG00000008689	-	ENSGALG00000016480	SDC1	ENSGALG00000015144	ZFAND5	ENSGALG00000041500	-
ENSGALG00000008747	ITGA8	ENSGALG00000016522	PPEF1	ENSGALG00000015147	ALDH1A1	ENSGALG00000041563	UNC80
ENSGALG00000008818	IDH1	ENSGALG00000016541	-	ENSGALG00000015154	TRPM6	ENSGALG00000041988	SIK1
ENSGALG00000008999	AFAP1L2	ENSGALG00000016543	NHS	ENSGALG00000015156	NMRK1	ENSGALG00000042099	-
ENSGALG00000009020	JAG1	ENSGALG00000016558	VEGFD	ENSGALG00000015166	GCNT1	ENSGALG00000042103	C5H11ORF96
ENSGALG00000009028	BTBD3	ENSGALG00000016607	CLCN4	ENSGALG00000015177	GNAQ	ENSGALG00000042256	-
ENSGALG00000009042	ISM1	ENSGALG00000016655	GYG2	ENSGALG00000015179	CEP78	ENSGALG00000042374	PDE11A
ENSGALG00000009219	C3H1orf95	ENSGALG00000016720	CD2AP	ENSGALG00000015184	TLE4	ENSGALG00000042587	-
ENSGALG00000009230	TMEM131L	ENSGALG00000016774	NPAS2	ENSGALG00000015211	DTNA	ENSGALG00000042726	TRMT9B
ENSGALG00000009300	NUMB	ENSGALG00000016820	GAS6	ENSGALG00000015216	SYK	ENSGALG00000042851	PPARGC1A
ENSGALG00000009312	RPL22L1	ENSGALG00000016852	TNFSF13B	ENSGALG00000015268	NUDT12	ENSGALG00000043118	ATP10A
ENSGALG00000009355	-	ENSGALG00000016896	ABCC4	ENSGALG00000015305	NR2E1	ENSGALG00000043415	ACP3
ENSGALG00000009356	SKIL	ENSGALG00000016904	SLITRK6	ENSGALG00000015326	CLTA	ENSGALG00000043532	SBSPON
ENSGALG00000009388	SUSD4	ENSGALG00000016912	EDNRB	ENSGALG00000015331	GNE	ENSGALG00000043555	NPNT
ENSGALG00000009405	GRIA2	ENSGALG00000016913	SLAIN1	ENSGALG00000015333	PCGF3	ENSGALG00000043758	-
ENSGALG00000009470	SERPINI1	ENSGALG00000017031	-	ENSGALG00000015349	-	ENSGALG00000043838	-
ENSGALG00000009480	DOCK4	ENSGALG00000017040	-	ENSGALG00000015368	TMEM175	ENSGALG00000044251	RASSF7
ENSGALG00000009493	TMEM229B	ENSGALG00000017052	CCNA1	ENSGALG00000015372	ATP5I	ENSGALG00000044574	PLPP5
ENSGALG00000009502	ATE1	ENSGALG00000017053	SPART	ENSGALG00000015391	-	ENSGALG00000046187	PARP12
ENSGALG00000009507	PLEKHH1	ENSGALG00000017064	RFC3	ENSGALG00000015399	FUT10	ENSGALG00000046681	-
ENSGALG00000009514	NRCAM	ENSGALG00000017104	CDK8	ENSGALG00000015422	NRG1	ENSGALG00000046747	-
ENSGALG00000009523	CNTN1	ENSGALG00000017155	C11orf87	ENSGALG00000015433	ABCA1	ENSGALG00000046789	-
ENSGALG00000009538	-	ENSGALG00000017168	SLN	ENSGALG00000015439	SLC44A1	ENSGALG00000046927	-
ENSGALG00000009556	PRICKLE1	ENSGALG00000017185	TMEM123	ENSGALG00000015442	FSD1L	ENSGALG00000047319	-
ENSGALG00000009587	GPHN	ENSGALG00000017197	CNTN5	ENSGALG00000015443	FKTN	ENSGALG00000047355	-
ENSGALG00000009601	NELL2	ENSGALG00000017237	TYR	ENSGALG00000015451	ZNF462	ENSGALG00000047426	-
ENSGALG00000009641	COL1A2	ENSGALG00000017291	FAR2	ENSGALG00000015519	ROBO2	ENSGALG00000047682	-
ENSGALG00000009645	ESRRG	ENSGALG00000017304	PGM2L1	ENSGALG00000015543	MRPL50	ENSGALG00000047691	-
ENSGALG00000009651	LXN	ENSGALG00000018557	SOD3	ENSGALG00000015548	RNF20	ENSGALG00000047827	TMEM86A
ENSGALG00000009667	MFAP3L	ENSGALG00000019003	PRAG1	ENSGALG00000015577	-	ENSGALG00000047839	-
ENSGALG00000009692	SH3RF1	ENSGALG00000019201	HSPA13	ENSGALG00000015589	MSH3	ENSGALG00000047990	SCRG1
ENSGALG00000009714	CBR4	ENSGALG00000019824	-	ENSGALG00000015603	ZCCHC9	ENSGALG00000048026	-
ENSGALG00000009719	PCDH10	ENSGALG00000019987	LRP11	ENSGALG00000015616	ACOT12	ENSGALG00000048077	-
ENSGALG00000009722	DYNC1I1	ENSGALG00000021395	-	ENSGALG00000015617	-	ENSGALG00000048096	-
ENSGALG00000009755	LRIG3	ENSGALG00000021647	NRTN	ENSGALG00000015620	XRCC4	ENSGALG00000048280	-
ENSGALG00000009759	SLC16A7	ENSGALG00000023444	APELA	ENSGALG00000015624	VCAN	ENSGALG00000048286	-
ENSGALG00000009791	PROX1	ENSGALG00000023626	NTN1	ENSGALG00000015641	CCNH	ENSGALG00000048307	-
ENSGALG00000009805	PPM1H	ENSGALG00000025199	gga-mir-1555	ENSGALG00000015656	PALM2AKAP2	ENSGALG00000048432	-
ENSGALG00000009825	SRGAP1	ENSGALG00000025842	TPM2	ENSGALG00000015663	HSDL2	ENSGALG00000048542	-
ENSGALG00000009845	GJD2	ENSGALG00000025851	GPRIN3	ENSGALG00000015677	SUSD1	ENSGALG00000048624	SGPP2
ENSGALG00000009856	GNS	ENSGALG00000025884	NABP1	ENSGALG00000015683	GNG10	ENSGALG00000048633	-
ENSGALG00000009864	TRAF5	ENSGALG00000025996	-	ENSGALG00000015704	TXN	ENSGALG00000048656	-
ENSGALG00000009873	LEMD3	ENSGALG00000026167	PIK3R5	ENSGALG00000015709	TACC3	ENSGALG00000048790	-
ENSGALG00000009947	PLEKHH2	ENSGALG00000026422	-	ENSGALG00000015721	SVEP1	ENSGALG00000048838	-
ENSGALG00000009959	-	ENSGALG00000026482	-	ENSGALG00000015729	LPAR1	ENSGALG00000049014	-
ENSGALG00000010000	PRKCE	ENSGALG00000026747	GTF2A1L	ENSGALG00000016102	CYP26B1	ENSGALG00000049069	-
ENSGALG00000010001	EGLN3	ENSGALG00000026781	ALOX5AP	ENSGALG00000016186	PDE9A	ENSGALG00000049219	-
ENSGALG00000010055	DAAM2	ENSGALG00000026991	-	ENSGALG00000016196	-	ENSGALG00000049487	KCNK15
ENSGALG00000010081	SH3D19	ENSGALG00000027170	-	ENSGALG00000016251	-	ENSGALG00000049534	-
ENSGALG00000010147	CBWD1	ENSGALG00000027240	TSPAN13	ENSGALG00000016485	RHOB	ENSGALG00000049690	-
ENSGALG00000010160	DMRT1	ENSGALG00000027492	TEDC1	ENSGALG00000016580	SCARA5	ENSGALG00000049741	SMIM18
ENSGALG00000010161	DMRT3	ENSGALG00000027514	SCEL	ENSGALG00000016653	-	ENSGALG00000049807	-
ENSGALG00000010163	LGR5	ENSGALG00000027536	PERP1	ENSGALG00000016767	AFF3	ENSGALG00000049970	-
ENSGALG00000010169	-	ENSGALG00000027641	DUSP14	ENSGALG00000016776	TBC1D8	ENSGALG00000050141	-
ENSGALG00000010180	GLIS3	ENSGALG00000027643	RD3L	ENSGALG00000016779	RNF149	ENSGALG00000050162	-
ENSGALG00000010187	SLC1A1	ENSGALG00000027655	TRABD2B	ENSGALG00000016803	ST6GAL2	ENSGALG00000050202	-
ENSGALG00000010200	TRHDE	ENSGALG00000027947	GHSR	ENSGALG00000016890	MBNL2	ENSGALG00000050386	-
ENSGALG00000010207	LARP1B	ENSGALG00000027960	GRPR	ENSGALG00000016906	SPRY2	ENSGALG00000050420	-
ENSGALG00000010211	ALDH6A1	ENSGALG00000027980	NANOS1	ENSGALG00000017036	LHFPL6	ENSGALG00000050520	-
ENSGALG00000010232	VRTN	ENSGALG00000028091	MYF5	ENSGALG00000017166	RAB39A	ENSGALG00000050647	-
ENSGALG00000010233	SYNDIG1L	ENSGALG00000028318	CDKN1A	ENSGALG00000017173	GUCY1A2	ENSGALG00000050815	-
ENSGALG00000010237	NPC2	ENSGALG00000028501	DCK	ENSGALG00000017179	PDGFD	ENSGALG00000050840	APCDD1
ENSGALG00000010246	OSBPL8	ENSGALG00000028602	HMP19	ENSGALG00000017205	ENDOD1	ENSGALG00000050881	-
ENSGALG00000010258	LTBP2	ENSGALG00000028821	GLIPR2	ENSGALG00000017558	-	ENSGALG00000051123	-
ENSGALG00000010303	-	ENSGALG00000028982	CMPK2	ENSGALG00000017706	-	ENSGALG00000051274	B3GALT2
ENSGALG00000010311	NAV3	ENSGALG00000029006	SYPL1	ENSGALG00000018874	SNX24	ENSGALG00000051320	-
ENSGALG00000010326	FLVCR2	ENSGALG00000029011	SLC35F1	ENSGALG00000020260	PGRMC1	ENSGALG00000051419	-
ENSGALG00000010412	WWTR1	ENSGALG00000029023	DMRTB1	ENSGALG00000020316	IL13RA2	ENSGALG00000051422	-
ENSGALG00000010461	EBF3	ENSGALG00000029072	NTN3	ENSGALG00000020523	TOPORS	ENSGALG00000051449	-
ENSGALG00000010490	DPYSL4	ENSGALG00000029083	NXPH2	ENSGALG00000020528	INIP	ENSGALG00000051568	-
ENSGALG00000010500	NKX6-2	ENSGALG00000029151	ISLR2	ENSGALG00000020534	AK6	ENSGALG00000051809	-
ENSGALG00000010592	TET2	ENSGALG00000029264	PI15	ENSGALG00000021365	DCTN3	ENSGALG00000052041	-
ENSGALG00000010596	TACR3	ENSGALG00000029282	FOXL2	ENSGALG00000022440	EVA1B	ENSGALG00000052061	-
ENSGALG00000010642	IRF2	ENSGALG00000029301	BMP2	ENSGALG00000023089	SSBP2	ENSGALG00000052560	-
ENSGALG00000010645	ENPP6	ENSGALG00000029545	SMAD7B	ENSGALG00000023157	REEP5	ENSGALG00000052920	-
ENSGALG00000010664	KIF26B	ENSGALG00000029766	ITGB5	ENSGALG00000023379	F2RL2	ENSGALG00000052932	SHROOM3
ENSGALG00000010694	SECISBP2	ENSGALG00000029842	-	ENSGALG00000023541	SPHK1	ENSGALG00000052997	-
ENSGALG00000010697	SEMA4D	ENSGALG00000029862	-	ENSGALG00000023552	SPEF2	ENSGALG00000053091	-
ENSGALG00000010705	ZBTB18	ENSGALG00000030011	ZNF704	ENSGALG00000023670	NAALADL2	ENSGALG00000053114	-
ENSGALG00000010711	NXPH1	ENSGALG00000030031	TTPA	ENSGALG00000023780	TREM-B2	ENSGALG00000053434	-
ENSGALG00000010721	GLIS1	ENSGALG00000030157	MCTP2	ENSGALG00000023936	-	ENSGALG00000053584	-
ENSGALG00000010743	LRRC42	ENSGALG00000030209	CPZ	ENSGALG00000024077	-	ENSGALG00000053621	-
ENSGALG00000010785	ACOT11	ENSGALG00000030259	-	ENSGALG00000024296	-	ENSGALG00000053697	TMEM125
ENSGALG00000010818	PLPP3	ENSGALG00000030324	ELAPOR2	ENSGALG00000025868	TAF1C	ENSGALG00000053771	-
ENSGALG00000010836	AHR	ENSGALG00000030382	-	ENSGALG00000025915	ARRDC3	ENSGALG00000053882	-
ENSGALG00000010847	VEGFC	ENSGALG00000030561	-	ENSGALG00000025938	KIAA0513	ENSGALG00000053933	-
ENSGALG00000010875	ITGB8	ENSGALG00000030707	-	ENSGALG00000026001	C9orf85	ENSGALG00000053948	-
ENSGALG00000010885	BMP2K	ENSGALG00000030836	PSD2	ENSGALG00000026195	GALT	ENSGALG00000054080	RIPPLY3
ENSGALG00000010939	LIN7A	ENSGALG00000030855	-	ENSGALG00000026203	FAM174A	ENSGALG00000054102	-
ENSGALG00000011008	MAP3K21	ENSGALG00000030871	BCL2L10	ENSGALG00000026395	TRABD2A	ENSGALG00000054295	-
ENSGALG00000011149	PLA2R1	ENSGALG00000030879	AR	ENSGALG00000026547	TPGS2	ENSGALG00000054371	-
ENSGALG00000011153	LY75	ENSGALG00000031058	-	ENSGALG00000026625	gga-mir-6613	ENSGALG00000054569	-
ENSGALG00000011176	SCRN1	ENSGALG00000031186	-	ENSGALG00000026704	GPX8	ENSGALG00000054601	-
ENSGALG00000011242	OBSL1	ENSGALG00000031327	-	ENSGALG00000026789	-	ENSGALG00000054772	NAT8L
ENSGALG00000011254	SATB1	ENSGALG00000031355	-	ENSGALG00000026899	CHSY3	ENSGALG00000054831	TMEM121
ENSGALG00000011274	DCN	ENSGALG00000031657	IFITM10	ENSGALG00000027069	TSC22D4	ENSGALG00000054870	-
ENSGALG00000011276	BTG1	ENSGALG00000031659	-	ENSGALG00000027096	LGALSL	ENSGALG00000054988	SLC22A31
ENSGALG00000011331	CTH	ENSGALG00000031786	BLVRA	ENSGALG00000027295	NUDT2	ENSGALG00000055021	GREM2
ENSGALG00000011349	-	ENSGALG00000031826	MYOT	ENSGALG00000027332	TMEM167A	ENSGALG00000055058	-
ENSGALG00000011376	ANKRD9	ENSGALG00000031960	LEF1	ENSGALG00000027334	-
ENSGALG00000011400	USP44	ENSGALG00000032098	ARTN	ENSGALG00000027345	SLC46A2
ENSGALG00000011442	TGFBR2	ENSGALG00000032402	VSTM2B	ENSGALG00000027415	GRIN2C
ENSGALG00000011447	GADL1	ENSGALG00000032526	B3GNT5	ENSGALG00000027418	-
ENSGALG00000011537	PDE10A	ENSGALG00000032584	ALX4	ENSGALG00000027472	TMEM38B
ENSGALG00000011549	ANKS1B	ENSGALG00000032863	-	ENSGALG00000027483	GLRX
ENSGALG00000011571	AGPAT4	ENSGALG00000032974	ADAMTS2	ENSGALG00000027526	COL9A2
ENSGALG00000011577	CNTNAP5	ENSGALG00000033051	CAMK1D	ENSGALG00000027630	NPR2
ENSGALG00000011592	MRAS	ENSGALG00000033171	TGM4	ENSGALG00000027714	ATG10
ENSGALG00000011596	PTPN4	ENSGALG00000033256	PCSK5	ENSGALG00000027785	CCBE1
ENSGALG00000011608	-	ENSGALG00000033260	ST3GAL5	ENSGALG00000027788	CPE
ENSGALG00000011623	ADAMTS3	ENSGALG00000033385	COPS8	ENSGALG00000027805	-
ENSGALG00000011659	ACAT2	ENSGALG00000033453	-	ENSGALG00000027891	NREP
ENSGALG00000011708	MYLK	ENSGALG00000033631	MYC	ENSGALG00000027963	COX7C
ENSGALG00000011811	SYNE2	ENSGALG00000033641	NRG2	ENSGALG00000028005	GADD45G
ENSGALG00000011823	FAT4	ENSGALG00000033671	FREM2	ENSGALG00000028026	NDUFS4
ENSGALG00000011855	RHOJ	ENSGALG00000033705	-	ENSGALG00000028135	-
ENSGALG00000011921	DHRS7	ENSGALG00000033966	TENM4	ENSGALG00000028147	CTSK
ENSGALG00000011990	USP53	ENSGALG00000034007	ITGA6	ENSGALG00000028149	MED18
ENSGALG00000012010	NDST3	ENSGALG00000034094	SP5	ENSGALG00000028267	-
ENSGALG00000012021	-	ENSGALG00000034274	GRAMD4	ENSGALG00000028290	C1H21ORF91
ENSGALG00000012023	DACT1	ENSGALG00000034289	SLC41A3	ENSGALG00000028301	-
ENSGALG00000012044	ANK2	ENSGALG00000034337	RHPN1	ENSGALG00000028673	MARCHF3
ENSGALG00000012142	KCNA4	ENSGALG00000034426	-	ENSGALG00000028675	ZCCHC7
ENSGALG00000012177	NCKAP5	ENSGALG00000034488	-	ENSGALG00000028685	SEMA5A
ENSGALG00000012256	UTRN	ENSGALG00000034580	-	ENSGALG00000028770	INHBB
ENSGALG00000012336	STXBP5	ENSGALG00000034585	BFSP2	ENSGALG00000028978	BTBD19
ENSGALG00000012350	TDRD7	ENSGALG00000034716	HEY2	ENSGALG00000028998	XPA
ENSGALG00000012362	THSD7B	ENSGALG00000034898	ITPK1	ENSGALG00000029140	CRABP2
ENSGALG00000012374	FRMD6	ENSGALG00000034905	-	ENSGALG00000029378	ITGA9
ENSGALG00000012395	PLEKHG1	ENSGALG00000035007	USP35	ENSGALG00000029435	CYP7B1
ENSGALG00000012421	ARHGAP15	ENSGALG00000035031	HEY1	ENSGALG00000029834	AIF1L
ENSGALG00000012522	PVALB	ENSGALG00000035052	BMP3	ENSGALG00000029932	LURAP1L
ENSGALG00000012525	FMNL2	ENSGALG00000035466	CACNB4	ENSGALG00000030730	NOL6
ENSGALG00000012545	CYTIP	ENSGALG00000035625	CEP192	ENSGALG00000030800	IL31RA
ENSGALG00000012577	FRMD3	ENSGALG00000035743	-	ENSGALG00000030902	-
ENSGALG00000012583	IDNK	ENSGALG00000035768	SCAP	ENSGALG00000030969	CLEC3B
ENSGALG00000012588	KIF27	ENSGALG00000035780	-	ENSGALG00000031018	RNF165
ENSGALG00000012589	C9orf64	ENSGALG00000035785	-	ENSGALG00000031142	ACAA2
ENSGALG00000012598	NAA35	ENSGALG00000035998	HINTW	ENSGALG00000031977	CACNG2
ENSGALG00000012607	ZCCHC6	ENSGALG00000036097	CDH18	ENSGALG00000032053	SPSB4
ENSGALG00000012608	DAPK1	ENSGALG00000036240	AKAP12	ENSGALG00000032181	LRP4
ENSGALG00000012610	CTSV	ENSGALG00000036391	GFPT1	ENSGALG00000032335	MARCKSL1
ENSGALG00000012612	FBP2	ENSGALG00000036522	-	ENSGALG00000032628	SRCIN1
ENSGALG00000012613	FBP1	ENSGALG00000036527	SYBU	ENSGALG00000032776	WDR7
ENSGALG00000012618	FANCC	ENSGALG00000036915	SQLE	ENSGALG00000032958	AMPH
ENSGALG00000012620	PTCH1	ENSGALG00000037050	FABP3	ENSGALG00000033098	C5orf51
ENSGALG00000012623	CFC1	ENSGALG00000037136	RPS6KA1	ENSGALG00000033144	COLEC10
ENSGALG00000012624	PRXL2C	ENSGALG00000037314	-	ENSGALG00000033157	ADAMTS10
ENSGALG00000012627	CDC14B	ENSGALG00000037336	PRTG	ENSGALG00000033339	FIGNL2
ENSGALG00000012628	HABP4	ENSGALG00000037494	WNT8A	ENSGALG00000033593	UBE2E2
ENSGALG00000012681	MBOAT1	ENSGALG00000037744	CACNA1S	ENSGALG00000033608	RAB12
ENSGALG00000012697	SLC41A2	ENSGALG00000037828	SLC47A1	ENSGALG00000033709	LTA4H
ENSGALG00000012709	ATXN1	ENSGALG00000037943	PRKCB	ENSGALG00000033816	KCTD12
ENSGALG00000012735	EDN1	ENSGALG00000038064	-	ENSGALG00000033862	-
ENSGALG00000012739	HIVEP1	ENSGALG00000038089	EGFR	ENSGALG00000033885	RAP1GAP2
ENSGALG00000012812	SVOPL	ENSGALG00000038162	FAM26E	ENSGALG00000034067	FMOD
ENSGALG00000012814	PXDC1	ENSGALG00000038364	CCN3	ENSGALG00000034168	WNT5A
ENSGALG00000012816	SLC22A23	ENSGALG00000038420	HSF2	ENSGALG00000034397	-
ENSGALG00000012885	BCL2	ENSGALG00000038433	SPON2	ENSGALG00000034456	PRELP
ENSGALG00000012932	FGD4	ENSGALG00000038504	MID1	ENSGALG00000034584	-
ENSGALG00000012944	DENND5B	ENSGALG00000038683	-	ENSGALG00000034649	TOX3
ENSGALG00000012956	TMTC1	ENSGALG00000038775	SPON1	ENSGALG00000034801	HDHD2
ENSGALG00000012978	CDYL2	ENSGALG00000038936	TMEM182	ENSGALG00000035113	DEXI
ENSGALG00000013098	MGST1	ENSGALG00000038940	FBXO43	ENSGALG00000035500	-
ENSGALG00000013100	GRB10	ENSGALG00000039023	-	ENSGALG00000035584	COL3A1
ENSGALG00000013124	FHOD3	ENSGALG00000039164	-	ENSGALG00000035599	CD24
ENSGALG00000013155	-	ENSGALG00000039219	ADAMTS14	ENSGALG00000035761	-
ENSGALG00000013297	BBOX1	ENSGALG00000039238	SALL1	ENSGALG00000035773	PIK3C3
ENSGALG00000013493	SPTLC1	ENSGALG00000039307	GNB5	ENSGALG00000035927	ST8SIA5
ENSGALG00000013548	GZMA	ENSGALG00000039659	-	ENSGALG00000036133	KLF15
ENSGALG00000013579	FAT1	ENSGALG00000039705	GFPT2	ENSGALG00000036346	AMH
ENSGALG00000013616	OPRM1	ENSGALG00000039756	NKAIN2	ENSGALG00000036678	ETV4
ENSGALG00000013768	PHACTR2	ENSGALG00000039983	EEPD1	ENSGALG00000036774	RPL17
ENSGALG00000013785	GNAL	ENSGALG00000040038	MLC1	ENSGALG00000036775	SETBP1
ENSGALG00000013892	MAP3K5	ENSGALG00000040086	HNRNPKL	ENSGALG00000037193	HECW1
ENSGALG00000013900	MAP7	ENSGALG00000040114	PTPRZ1	ENSGALG00000037299	LYRM7
ENSGALG00000013911	ZC3HAV1	ENSGALG00000040156	CCDC88C	ENSGALG00000037717	-
ENSGALG00000013929	PDGFRA	ENSGALG00000040189	RIPK4	ENSGALG00000037777	MSC
ENSGALG00000013940	LNX1	ENSGALG00000040256	RIMS2	ENSGALG00000037812	USP43
ENSGALG00000013948	RASL11B	ENSGALG00000040263	RPL17	ENSGALG00000037880	ATP5A1Z
ENSGALG00000013964	SPATA18	ENSGALG00000040269	-	ENSGALG00000037950	ALPK3
ENSGALG00000014124	TEC	ENSGALG00000040316	GPC1	ENSGALG00000038260	PTCD2
ENSGALG00000014138	NFXL1	ENSGALG00000040355	TCF24	ENSGALG00000038904	ARL6IP5
ENSGALG00000014144	CORIN	ENSGALG00000040371	-	ENSGALG00000038913	LDLRAD3
ENSGALG00000014178	SCUBE1	ENSGALG00000040444	SEMA3C	ENSGALG00000038978	-
ENSGALG00000014202	GABRA4	ENSGALG00000040478	CAPN5	ENSGALG00000039145	CA8
ENSGALG00000014236	ATP8A1	ENSGALG00000040704	SPIN1W	ENSGALG00000039155	ZHX3
ENSGALG00000014267	RBM47	ENSGALG00000040794	CCNE2	ENSGALG00000039193	AGRN
ENSGALG00000014268	CHRNA9	ENSGALG00000040866	P3H2	ENSGALG00000039209	WIF1
ENSGALG00000014324	SLC2A14	ENSGALG00000041036	FTO	ENSGALG00000039489	5_8S_rRNA
ENSGALG00000014331	FKBP4	ENSGALG00000041143	UMOD	ENSGALG00000039583	MITF
ENSGALG00000014371	LGALS8	ENSGALG00000041192	IFIH1	ENSGALG00000039822	RASSF10
ENSGALG00000014496	PROM1	ENSGALG00000041221	-	ENSGALG00000039893	gga-mir-7437
ENSGALG00000014516	CPEB2	ENSGALG00000041233	-	ENSGALG00000040136	PSTPIP2
ENSGALG00000014537	BMF	ENSGALG00000041253	MYRF	ENSGALG00000040276	RUNX2
ENSGALG00000014615	LAMA1	ENSGALG00000041263	DCLK1	ENSGALG00000040463	CABP7
ENSGALG00000014642	CHD1Z	ENSGALG00000041327	TRIM55	ENSGALG00000040796	AOPEP
ENSGALG00000014645	MEF2C	ENSGALG00000041372	-	ENSGALG00000040954	GPR37
ENSGALG00000014648	CETN3	ENSGALG00000041373	ARAP2	ENSGALG00000041052	-
ENSGALG00000014651	LYSMD3	ENSGALG00000041475	-	ENSGALG00000041611	-
ENSGALG00000014661	FAM172A	ENSGALG00000041500	-	ENSGALG00000041634	ACTG2
ENSGALG00000014662	RBP5	ENSGALG00000041563	UNC80	ENSGALG00000041791	DPP6
ENSGALG00000014672	ARSK	ENSGALG00000041662	OPN4-1	ENSGALG00000041882	KATNAL2
ENSGALG00000014686	FBN2	ENSGALG00000041708	WNT4	ENSGALG00000042308	FZD3
ENSGALG00000014699	MEGF10	ENSGALG00000041838	-	ENSGALG00000042411	GASK1B
ENSGALG00000014709	SKIV2L2	ENSGALG00000042086	-	ENSGALG00000042773	VOPP1
ENSGALG00000014711	PLPP1	ENSGALG00000042105	PLCB2	ENSGALG00000042990	IFT27
ENSGALG00000014712	SLC38A9	ENSGALG00000042256	-	ENSGALG00000043044	IL1R1
ENSGALG00000014716	IL6ST	ENSGALG00000042289	SUSD5	ENSGALG00000043167	TNFRSF11B
ENSGALG00000014719	-	ENSGALG00000042587	-	ENSGALG00000043287	CAV1
ENSGALG00000014721	-	ENSGALG00000042759	PRKX	ENSGALG00000043831	LRRC73
ENSGALG00000014725	PLK2	ENSGALG00000042797	-	ENSGALG00000044018	ISOC2
ENSGALG00000014732	ERCC8	ENSGALG00000042838	TRAF2	ENSGALG00000044150	-
ENSGALG00000014734	-	ENSGALG00000043026	-	ENSGALG00000044739	-
ENSGALG00000014743	RNF180	ENSGALG00000043118	ATP10A	ENSGALG00000045074	-
ENSGALG00000014751	ADAMTS6	ENSGALG00000043415	ACP3	ENSGALG00000045092	CCDC112
ENSGALG00000014758	ARHGAP28	ENSGALG00000043555	NPNT	ENSGALG00000045636	-
ENSGALG00000014765	TRIM23	ENSGALG00000043650	GFI1	ENSGALG00000045740	-
ENSGALG00000014768	SGTB	ENSGALG00000043758	-	ENSGALG00000045948	-
ENSGALG00000014784	MAST4	ENSGALG00000043838	-	ENSGALG00000046322	-
ENSGALG00000014786	PIK3R1	ENSGALG00000044251	RASSF7	ENSGALG00000046419	-
ENSGALG00000014789	MRPS36	ENSGALG00000044449	LAG3	ENSGALG00000046534	-
ENSGALG00000014798	SERINC5	ENSGALG00000044466	-	ENSGALG00000046774	-
ENSGALG00000014824	PTGER4	ENSGALG00000044574	PLPP5	ENSGALG00000046817	-
ENSGALG00000014826	TTC33	ENSGALG00000044675	MATN2	ENSGALG00000046953	-
ENSGALG00000014833	RPL37	ENSGALG00000044889	FYB2	ENSGALG00000046995	NECTIN4
ENSGALG00000014834	NCOA7	ENSGALG00000045478	-	ENSGALG00000047014	-
ENSGALG00000014836	LPIN2	ENSGALG00000045557	MTTPL	ENSGALG00000047067	-
ENSGALG00000014845	PLCXD3	ENSGALG00000045671	-	ENSGALG00000047687	-
ENSGALG00000014847	MYOM1	ENSGALG00000046009	-	ENSGALG00000047909	-
ENSGALG00000014851	FBXO4	ENSGALG00000046187	PARP12	ENSGALG00000048035	GCNT2
ENSGALG00000014855	GHR	ENSGALG00000046616	CHGB	ENSGALG00000048150	-
ENSGALG00000014859	ZNF131	ENSGALG00000046652	-	ENSGALG00000048192	-
ENSGALG00000014861	NIM1K	ENSGALG00000046681	-	ENSGALG00000048954	DMP1
ENSGALG00000014865	C5orf34	ENSGALG00000046781	-	ENSGALG00000049045	-
ENSGALG00000014874	MRPS30	ENSGALG00000046789	-	ENSGALG00000049105	-
ENSGALG00000014878	MAN1A1	ENSGALG00000047216	-	ENSGALG00000049530	-
ENSGALG00000014906	MOCS2	ENSGALG00000047319	-	ENSGALG00000049613	-
ENSGALG00000014916	SPIN1Z	ENSGALG00000047355	-	ENSGALG00000049835	S1PR3
ENSGALG00000014930	ENC1	ENSGALG00000047426	-	ENSGALG00000050161	-
ENSGALG00000014933	HEXB	ENSGALG00000047567	-	ENSGALG00000050239	-
ENSGALG00000014942	NSA2	ENSGALG00000047682	-	ENSGALG00000050260	-
ENSGALG00000014952	CERT1	ENSGALG00000047826	-	ENSGALG00000050492	-
ENSGALG00000014963	-	ENSGALG00000047839	-	ENSGALG00000050497	-
ENSGALG00000014978	IQGAP2	ENSGALG00000047845	-	ENSGALG00000050781	-
ENSGALG00000014994	CRHBP	ENSGALG00000048026	-	ENSGALG00000050892	-
ENSGALG00000014995	PGM5	ENSGALG00000048077	-	ENSGALG00000050950	gga-mir-145
ENSGALG00000015001	LAMA4	ENSGALG00000048096	-	ENSGALG00000050964	-
ENSGALG00000015013	MSX1	ENSGALG00000048179	-	ENSGALG00000050965	-
ENSGALG00000015019	-	ENSGALG00000048261	HES6	ENSGALG00000050984	-
ENSGALG00000015021	TMEM174	ENSGALG00000048280	-	ENSGALG00000051297	-
ENSGALG00000015028	RLN3	ENSGALG00000048286	-	ENSGALG00000051300	-
ENSGALG00000015036	RIC1	ENSGALG00000048307	-	ENSGALG00000051564	-
ENSGALG00000015050	KIAA2026	ENSGALG00000048432	-	ENSGALG00000051795	-
ENSGALG00000015055	SLC22A16	ENSGALG00000048542	-	ENSGALG00000051796	-
ENSGALG00000015058	PTPRD	ENSGALG00000048633	-	ENSGALG00000052203	-
ENSGALG00000015077	-	ENSGALG00000048653	-	ENSGALG00000052837	GNA12
ENSGALG00000015082	RPS6	ENSGALG00000048658	-	ENSGALG00000052921	-
ENSGALG00000015083	DENND4C	ENSGALG00000048838	-	ENSGALG00000053035	-
ENSGALG00000015090	PLIN2	ENSGALG00000048893	-	ENSGALG00000053419	-
ENSGALG00000015112	ZNF521	ENSGALG00000049069	-	ENSGALG00000053595	CXXC4
ENSGALG00000015115	MAMDC2	ENSGALG00000049140	-	ENSGALG00000053878	-
ENSGALG00000015117	DRD3	ENSGALG00000049219	-	ENSGALG00000054302	-
ENSGALG00000015118	SMC5	ENSGALG00000049262	-	ENSGALG00000054304	-
ENSGALG00000015132	CDH2	ENSGALG00000049424	-	ENSGALG00000054345	RFKL
ENSGALG00000015138	ABHD17B	ENSGALG00000049439	-	ENSGALG00000054475	-
ENSGALG00000015141	GDA	ENSGALG00000049534	-	ENSGALG00000054585	-
ENSGALG00000015147	ALDH1A1	ENSGALG00000049572	-	ENSGALG00000054594	-
ENSGALG00000015148	ANXA1	ENSGALG00000049633	-	ENSGALG00000054736	-
ENSGALG00000015152	BOC	ENSGALG00000049697	-	ENSGALG00000054770	INHA
ENSGALG00000015154	TRPM6	ENSGALG00000049902	-	ENSGALG00000054800	-
ENSGALG00000015156	NMRK1	ENSGALG00000049951	SPOCK2	ENSGALG00000054987	-
ENSGALG00000015166	GCNT1	ENSGALG00000049965	-	ENSGALG00000054993	-
ENSGALG00000015167	PRUNE2	ENSGALG00000049970	-	ENSGALG00000055061	-
ENSGALG00000015170	VPS13A	ENSGALG00000050202	-
ENSGALG00000015177	GNAQ	ENSGALG00000050213	-
ENSGALG00000015179	CEP78	ENSGALG00000050420	-
ENSGALG00000015180	PSAT1	ENSGALG00000050568	-
ENSGALG00000015196	ASXL3	ENSGALG00000050647	-
ENSGALG00000015208	ROR2	ENSGALG00000050676	-
ENSGALG00000015216	SYK	ENSGALG00000050840	APCDD1
ENSGALG00000015234	-	ENSGALG00000050848	-
ENSGALG00000015248	SNTG1	ENSGALG00000050856	-
ENSGALG00000015252	ST3GAL6	ENSGALG00000050881	-
ENSGALG00000015253	COL8A1	ENSGALG00000050978	-
ENSGALG00000015263	-	ENSGALG00000050983	-
ENSGALG00000015268	NUDT12	ENSGALG00000051001	-
ENSGALG00000015297	-	ENSGALG00000051064	-
ENSGALG00000015331	GNE	ENSGALG00000051123	-
ENSGALG00000015333	PCGF3	ENSGALG00000051320	-
ENSGALG00000015345	-	ENSGALG00000051419	-
ENSGALG00000015348	ALCAM	ENSGALG00000051422	-
ENSGALG00000015349	-	ENSGALG00000051449	-
ENSGALG00000015367	NECTIN3	ENSGALG00000051550	-
ENSGALG00000015368	TMEM175	ENSGALG00000051568	-
ENSGALG00000015372	ATP5I	ENSGALG00000051643	-
ENSGALG00000015399	FUT10	ENSGALG00000051672	NHLRC3
ENSGALG00000015403	EPHA3	ENSGALG00000051748	NTMT2
ENSGALG00000015407	PLAG1	ENSGALG00000051809	-
ENSGALG00000015422	NRG1	ENSGALG00000051917	-
ENSGALG00000015433	ABCA1	ENSGALG00000051943	-
ENSGALG00000015435	-	ENSGALG00000052027	-
ENSGALG00000015439	SLC44A1	ENSGALG00000052041	-
ENSGALG00000015442	FSD1L	ENSGALG00000052043	-
ENSGALG00000015443	FKTN	ENSGALG00000052052	-
ENSGALG00000015451	ZNF462	ENSGALG00000052560	-
ENSGALG00000015453	STYXL2	ENSGALG00000052743	ARL4C
ENSGALG00000015464	PTGFRN	ENSGALG00000052786	-
ENSGALG00000015519	ROBO2	ENSGALG00000052920	-
ENSGALG00000015528	JAKMIP1	ENSGALG00000052932	SHROOM3
ENSGALG00000015529	WFS1	ENSGALG00000052997	-
ENSGALG00000015538	KIAA0232	ENSGALG00000053114	-
ENSGALG00000015543	MRPL50	ENSGALG00000053331	-
ENSGALG00000015544	ALDOB	ENSGALG00000053584	-
ENSGALG00000015551	GRIN3A	ENSGALG00000053621	-
ENSGALG00000015554	SORCS2	ENSGALG00000053771	-
ENSGALG00000015568	SH3TC1	ENSGALG00000053933	-
ENSGALG00000015572	CCDC125	ENSGALG00000053948	-
ENSGALG00000015577	-	ENSGALG00000054080	RIPPLY3
ENSGALG00000015589	MSH3	ENSGALG00000054102	-
ENSGALG00000015593	EPHA7	ENSGALG00000054213	-
ENSGALG00000015598	RASGRF2	ENSGALG00000054295	-
ENSGALG00000015603	ZCCHC9	ENSGALG00000054371	-
ENSGALG00000015616	ACOT12	ENSGALG00000054601	-
ENSGALG00000015617	-	ENSGALG00000054772	NAT8L
ENSGALG00000015620	XRCC4	ENSGALG00000054779	FAM206A
ENSGALG00000015624	VCAN	ENSGALG00000054831	TMEM121
ENSGALG00000015641	CCNH	ENSGALG00000054870	-
ENSGALG00000015656	PALM2AKAP2	ENSGALG00000054927	-
ENSGALG00000015677	SUSD1	ENSGALG00000054939	RAPH1
ENSGALG00000015683	GNG10	ENSGALG00000054955	-
ENSGALG00000015688	MXD4	ENSGALG00000054988	SLC22A31
ENSGALG00000015721	SVEP1	ENSGALG00000054994	-
ENSGALG00000015729	LPAR1	ENSGALG00000055000	KCTD14
ENSGALG00000015754	-	ENSGALG00000055021	GREM2
ENSGALG00000015780	PNRC1	ENSGALG00000055058	-
ENSGALG00000015810	-
ENSGALG00000015828	BACH1
ENSGALG00000015835	GRIK1
ENSGALG00000016102	CYP26B1
ENSGALG00000016186	PDE9A
ENSGALG00000016196	-
ENSGALG00000016289	DST
ENSGALG00000016293	BMP5
ENSGALG00000016322	-
ENSGALG00000016377	PXDN
ENSGALG00000016412	MBOAT2
ENSGALG00000016567	EPHX2
ENSGALG00000016580	SCARA5
ENSGALG00000016617	NCOA1
ENSGALG00000016653	-
ENSGALG00000016654	-
ENSGALG00000016675	PAQR8
ENSGALG00000016767	AFF3
ENSGALG00000016769	CHST10
ENSGALG00000016779	RNF149
ENSGALG00000016803	ST6GAL2
ENSGALG00000016830	CUL4A
ENSGALG00000016837	-
ENSGALG00000016875	CLYBL
ENSGALG00000016890	MBNL2
ENSGALG00000016906	SPRY2
ENSGALG00000016908	-
ENSGALG00000016920	LMO7
ENSGALG00000016925	TBC1D4
ENSGALG00000016934	-
ENSGALG00000017023	NEK5
ENSGALG00000017036	LHFPL6
ENSGALG00000017042	UFM1
ENSGALG00000017050	SMAD9
ENSGALG00000017122	SGCG
ENSGALG00000017166	RAB39A
ENSGALG00000017173	GUCY1A2
ENSGALG00000017179	PDGFD
ENSGALG00000017199	MAML2
ENSGALG00000017205	ENDOD1
ENSGALG00000017242	FZD4
ENSGALG00000017248	RAB30
ENSGALG00000017363	C11H16ORF87
ENSGALG00000017462	FNIP1
ENSGALG00000017558	-
ENSGALG00000017658	GAS1
ENSGALG00000017681	POLR3K
ENSGALG00000017706	-
ENSGALG00000018244	gga-mir-125b-2
ENSGALG00000018803	TMEM198
ENSGALG00000018874	SNX24
ENSGALG00000019509	CCDC102B
ENSGALG00000020316	IL13RA2
ENSGALG00000020523	TOPORS
ENSGALG00000020534	AK6
ENSGALG00000020561	-
ENSGALG00000020703	GRB14
ENSGALG00000020805	LRRC8D
ENSGALG00000021040	HAGHL
ENSGALG00000021303	NPY7R
ENSGALG00000021304	RANBP3L
ENSGALG00000021365	DCTN3
ENSGALG00000021378	UBAP1
ENSGALG00000021399	-
ENSGALG00000021772	gga-mir-202
ENSGALG00000021843	AUH
ENSGALG00000022440	EVA1B
ENSGALG00000022909	PTPN3
ENSGALG00000022980	CDKN1B
ENSGALG00000023089	SSBP2
ENSGALG00000023157	REEP5
ENSGALG00000023379	F2RL2
ENSGALG00000023396	ASPHD2
ENSGALG00000023552	SPEF2
ENSGALG00000023670	NAALADL2
ENSGALG00000023818	HSPB9
ENSGALG00000023834	-
ENSGALG00000023886	ZNF804A
ENSGALG00000024077	-
ENSGALG00000024296	-
ENSGALG00000025163	gga-mir-1627
ENSGALG00000025639	-
ENSGALG00000025774	HOXB2
ENSGALG00000025778	SIRPA
ENSGALG00000025868	TAF1C
ENSGALG00000025898	SMAD6
ENSGALG00000025915	ARRDC3
ENSGALG00000025921	-
ENSGALG00000025938	KIAA0513
ENSGALG00000026028	SREK1IP1
ENSGALG00000026153	FOXO6
ENSGALG00000026189	-
ENSGALG00000026195	GALT
ENSGALG00000026203	FAM174A
ENSGALG00000026231	ARID3A
ENSGALG00000026258	MAF
ENSGALG00000026293	C3orf33
ENSGALG00000026359	SERTAD4
ENSGALG00000026383	TMSB4X
ENSGALG00000026395	TRABD2A
ENSGALG00000026465	TMEM100
ENSGALG00000026547	TPGS2
ENSGALG00000026600	C1orf198
ENSGALG00000026625	gga-mir-6613
ENSGALG00000026704	GPX8
ENSGALG00000026761	LIN28B
ENSGALG00000026768	SLCO4C1
ENSGALG00000026789	-
ENSGALG00000026899	CHSY3
ENSGALG00000027069	TSC22D4
ENSGALG00000027096	LGALSL
ENSGALG00000027198	TMEM47
ENSGALG00000027231	NRARP
ENSGALG00000027265	AJAP1
ENSGALG00000027292	gga-mir-6669
ENSGALG00000027295	NUDT2
ENSGALG00000027305	SKAP1
ENSGALG00000027330	SYNPO
ENSGALG00000027332	TMEM167A
ENSGALG00000027334	-
ENSGALG00000027345	SLC46A2
ENSGALG00000027415	GRIN2C
ENSGALG00000027418	-
ENSGALG00000027423	SLC26A1
ENSGALG00000027472	TMEM38B
ENSGALG00000027526	COL9A2
ENSGALG00000027630	NPR2
ENSGALG00000027633	RASSF9
ENSGALG00000027712	SLAMF8
ENSGALG00000027714	ATG10
ENSGALG00000027747	TROJANZ
ENSGALG00000027785	CCBE1
ENSGALG00000027788	CPE
ENSGALG00000027805	-
ENSGALG00000027891	NREP
ENSGALG00000027897	DTX1
ENSGALG00000027920	-
ENSGALG00000027963	COX7C
ENSGALG00000027986	NIPAL1
ENSGALG00000028005	GADD45G
ENSGALG00000028026	NDUFS4
ENSGALG00000028135	-
ENSGALG00000028140	CNTFR
ENSGALG00000028147	CTSK
ENSGALG00000028149	MED18
ENSGALG00000028186	RERG
ENSGALG00000028256	CCL19
ENSGALG00000028262	-
ENSGALG00000028283	CCDC92B
ENSGALG00000028290	C1H21ORF91
ENSGALG00000028301	-
ENSGALG00000028638	CNP1
ENSGALG00000028673	MARCHF3
ENSGALG00000028675	ZCCHC7
ENSGALG00000028685	SEMA5A
ENSGALG00000028760	gga-mir-6652
ENSGALG00000028770	INHBB
ENSGALG00000028978	BTBD19
ENSGALG00000028998	XPA
ENSGALG00000029260	H-RAS
ENSGALG00000029270	GATA3
ENSGALG00000029378	ITGA9
ENSGALG00000029424	JPH3
ENSGALG00000029435	CYP7B1
ENSGALG00000029514	MAPK8IP3
ENSGALG00000029596	HAS2
ENSGALG00000029616	HCFC2
ENSGALG00000029694	SNTA1
ENSGALG00000029794	AKAP7
ENSGALG00000029819	SCG2
ENSGALG00000029927	STRBP
ENSGALG00000029932	LURAP1L
ENSGALG00000030027	MCAM
ENSGALG00000030030	RSPO2
ENSGALG00000030054	PTPRN2
ENSGALG00000030115	WISP1
ENSGALG00000030220	ELMO3
ENSGALG00000030268	NKTR
ENSGALG00000030376	DHRS3
ENSGALG00000030442	FOXC1
ENSGALG00000030703	CYBRD1
ENSGALG00000030730	NOL6
ENSGALG00000030780	MGAT4A
ENSGALG00000030800	IL31RA
ENSGALG00000030809	-
ENSGALG00000030902	-
ENSGALG00000030904	LRP1
ENSGALG00000030969	CLEC3B
ENSGALG00000031018	RNF165
ENSGALG00000031035	PCMTD1
ENSGALG00000031112	COL5A2
ENSGALG00000031122	NTNG1
ENSGALG00000031142	ACAA2
ENSGALG00000031149	-
ENSGALG00000031158	OAT
ENSGALG00000031205	GNGT2
ENSGALG00000031244	ADCY6
ENSGALG00000031284	PTPRM
ENSGALG00000031388	KLHL5
ENSGALG00000031487	FSTL4
ENSGALG00000031495	TRIO
ENSGALG00000031519	KHDRBS3
ENSGALG00000031656	EYA4
ENSGALG00000031689	-
ENSGALG00000031735	CD5
ENSGALG00000031896	GSE1
ENSGALG00000031929	-
ENSGALG00000031977	CACNG2
ENSGALG00000032031	MMP16
ENSGALG00000032053	SPSB4
ENSGALG00000032181	LRP4
ENSGALG00000032220	ELN
ENSGALG00000032335	MARCKSL1
ENSGALG00000032361	STXBP5L
ENSGALG00000032518	NCALD
ENSGALG00000032544	ALDH5A1
ENSGALG00000032618	DUSP5
ENSGALG00000032628	SRCIN1
ENSGALG00000032640	CRIM1
ENSGALG00000032658	FMNL1
ENSGALG00000032683	ADTRP
ENSGALG00000032746	ENPP2
ENSGALG00000032776	WDR7
ENSGALG00000032789	TBX18
ENSGALG00000032836	-
ENSGALG00000032882	EVA1C
ENSGALG00000032889	RBFOX3
ENSGALG00000032958	AMPH
ENSGALG00000032975	UBE2QL1
ENSGALG00000032984	MEX3B
ENSGALG00000033083	ATOH8
ENSGALG00000033098	C5orf51
ENSGALG00000033157	ADAMTS10
ENSGALG00000033178	KLF6
ENSGALG00000033195	IGF2BP2
ENSGALG00000033286	ARSJ
ENSGALG00000033295	CAV2
ENSGALG00000033338	GPT2
ENSGALG00000033339	FIGNL2
ENSGALG00000033365	ALDH1A3
ENSGALG00000033439	PRDM14
ENSGALG00000033522	-
ENSGALG00000033541	FRMPD4
ENSGALG00000033558	-
ENSGALG00000033561	DGKB
ENSGALG00000033593	UBE2E2
ENSGALG00000033638	SLC26A7
ENSGALG00000033786	MIXL1
ENSGALG00000033811	PTPRN
ENSGALG00000033816	KCTD12
ENSGALG00000033880	CRISPLD1
ENSGALG00000033883	PCDH7
ENSGALG00000034078	GLT8D2
ENSGALG00000034081	AKT3
ENSGALG00000034083	-
ENSGALG00000034168	WNT5A
ENSGALG00000034346	RDH10
ENSGALG00000034358	RETSAT
ENSGALG00000034374	STX7
ENSGALG00000034397	-
ENSGALG00000034453	SAMD11
ENSGALG00000034456	PRELP
ENSGALG00000034493	DCLK3
ENSGALG00000034507	CHST2
ENSGALG00000034584	-
ENSGALG00000034649	TOX3
ENSGALG00000034693	MLLT6
ENSGALG00000034708	USP12
ENSGALG00000034788	-
ENSGALG00000034801	HDHD2
ENSGALG00000034973	FZD7
ENSGALG00000035016	ID2
ENSGALG00000035113	DEXI
ENSGALG00000035140	TMEM106B
ENSGALG00000035157	SOX21
ENSGALG00000035182	CMKLR1
ENSGALG00000035199	ODF1
ENSGALG00000035266	ANOS1
ENSGALG00000035282	IGF2
ENSGALG00000035500	-
ENSGALG00000035584	COL3A1
ENSGALG00000035599	CD24
ENSGALG00000035602	ZNF536
ENSGALG00000035761	-
ENSGALG00000035769	-
ENSGALG00000035773	PIK3C3
ENSGALG00000035807	-
ENSGALG00000035819	TMEM51
ENSGALG00000035842	SLC37A2
ENSGALG00000035935	-
ENSGALG00000036005	TIAM2
ENSGALG00000036133	KLF15
ENSGALG00000036286	-
ENSGALG00000036301	KIAA0895
ENSGALG00000036346	AMH
ENSGALG00000036358	LMO3
ENSGALG00000036456	TRIB1
ENSGALG00000036466	-
ENSGALG00000036568	gga-mir-7444
ENSGALG00000036659	NDUFAF8
ENSGALG00000036678	ETV4
ENSGALG00000036683	PNPO
ENSGALG00000036686	PLTP
ENSGALG00000036763	-
ENSGALG00000036774	RPL17
ENSGALG00000036775	SETBP1
ENSGALG00000036925	CADM3
ENSGALG00000037015	DACH1
ENSGALG00000037065	SC5D
ENSGALG00000037164	ZFHX4
ENSGALG00000037193	HECW1
ENSGALG00000037299	LYRM7
ENSGALG00000037366	GRID1
ENSGALG00000037402	NOV
ENSGALG00000037437	EGR3
ENSGALG00000037496	USP46
ENSGALG00000037540	PLEKHO1
ENSGALG00000037603	SESN2
ENSGALG00000037629	TRANK1
ENSGALG00000037675	COL14A1
ENSGALG00000037717	-
ENSGALG00000037777	MSC
ENSGALG00000037812	USP43
ENSGALG00000037841	GRM7
ENSGALG00000037880	ATP5A1Z
ENSGALG00000037950	ALPK3
ENSGALG00000038133	SMIM3
ENSGALG00000038152	ABCC6
ENSGALG00000038225	SEMA3E
ENSGALG00000038425	-
ENSGALG00000038440	COQ10B
ENSGALG00000038596	C14orf132
ENSGALG00000038678	EPB41L3
ENSGALG00000038904	ARL6IP5
ENSGALG00000038913	LDLRAD3
ENSGALG00000038978	-
ENSGALG00000039022	PDE1B
ENSGALG00000039102	TOX
ENSGALG00000039155	ZHX3
ENSGALG00000039161	-
ENSGALG00000039169	MLH1
ENSGALG00000039193	AGRN
ENSGALG00000039327	VAV3
ENSGALG00000039349	DISC1
ENSGALG00000039489	5_8S_rRNA
ENSGALG00000039498	PPP3CA
ENSGALG00000039583	MITF
ENSGALG00000039985	CDH11
ENSGALG00000040001	-
ENSGALG00000040079	ZFPM2
ENSGALG00000040136	PSTPIP2
ENSGALG00000040244	SEPTIN9
ENSGALG00000040276	RUNX2
ENSGALG00000040342	ADAMTS1
ENSGALG00000040369	PFKFB3
ENSGALG00000040426	CREG1
ENSGALG00000040463	CABP7
ENSGALG00000040465	ZEB2
ENSGALG00000040783	-
ENSGALG00000040796	AOPEP
ENSGALG00000040954	GPR37
ENSGALG00000041013	TNS1
ENSGALG00000041025	FOXJ1
ENSGALG00000041044	-
ENSGALG00000041052	-
ENSGALG00000041094	SYT1
ENSGALG00000041182	TBX1
ENSGALG00000041203	CRMP1
ENSGALG00000041205	-
ENSGALG00000041236	CBX7
ENSGALG00000041408	-
ENSGALG00000041419	-
ENSGALG00000041491	ACKR4
ENSGALG00000041501	AMER3
ENSGALG00000041505	PRRC2B
ENSGALG00000041555	COL1A1
ENSGALG00000041611	-
ENSGALG00000041626	MEIS1
ENSGALG00000041630	NFIX
ENSGALG00000041640	TWIST1
ENSGALG00000041643	NFIC
ENSGALG00000041650	DUSP7
ENSGALG00000041680	KCNT2
ENSGALG00000041730	GPR20
ENSGALG00000041791	DPP6
ENSGALG00000041795	WWP1
ENSGALG00000041921	CWH43
ENSGALG00000041996	-
ENSGALG00000042134	PIEZO2
ENSGALG00000042308	FZD3
ENSGALG00000042354	PREX2
ENSGALG00000042411	GASK1B
ENSGALG00000042492	PITX2
ENSGALG00000042612	-
ENSGALG00000042773	VOPP1
ENSGALG00000042871	SLIT1
ENSGALG00000042990	IFT27
ENSGALG00000043025	-
ENSGALG00000043033	EYA1
ENSGALG00000043044	IL1R1
ENSGALG00000043073	-
ENSGALG00000043198	-
ENSGALG00000043223	COL26A1
ENSGALG00000043287	CAV1
ENSGALG00000043393	CADM2
ENSGALG00000043493	IGFBP1
ENSGALG00000043672	STAB1
ENSGALG00000043675	ANTXR2
ENSGALG00000043764	KCNS2
ENSGALG00000043831	LRRC73
ENSGALG00000043872	-
ENSGALG00000044018	ISOC2
ENSGALG00000044150	-
ENSGALG00000044642	SENP7
ENSGALG00000044739	-
ENSGALG00000044797	-
ENSGALG00000045092	CCDC112
ENSGALG00000045199	-
ENSGALG00000045469	BCAN
ENSGALG00000045636	-
ENSGALG00000045668	-
ENSGALG00000045740	-
ENSGALG00000045948	-
ENSGALG00000046192	-
ENSGALG00000046223	GPR21
ENSGALG00000046322	-
ENSGALG00000046353	-
ENSGALG00000046534	-
ENSGALG00000046580	MGARP
ENSGALG00000046774	-
ENSGALG00000046817	-
ENSGALG00000046894	-
ENSGALG00000046953	-
ENSGALG00000046995	NECTIN4
ENSGALG00000047024	-
ENSGALG00000047067	-
ENSGALG00000047441	TRARG1
ENSGALG00000047687	-
ENSGALG00000047764	HSPB3
ENSGALG00000047909	-
ENSGALG00000047910	-
ENSGALG00000048029	-
ENSGALG00000048035	GCNT2
ENSGALG00000048150	-
ENSGALG00000048192	-
ENSGALG00000048196	-
ENSGALG00000048332	GPR135
ENSGALG00000048399	-
ENSGALG00000048407	-
ENSGALG00000048409	TXNIP
ENSGALG00000048459	GAREM2
ENSGALG00000048716	FBXL3
ENSGALG00000048751	-
ENSGALG00000048849	-
ENSGALG00000048954	DMP1
ENSGALG00000049045	-
ENSGALG00000049068	ZNF831
ENSGALG00000049090	-
ENSGALG00000049095	-
ENSGALG00000049105	-
ENSGALG00000049568	-
ENSGALG00000049835	S1PR3
ENSGALG00000049887	-
ENSGALG00000049889	-
ENSGALG00000049990	-
ENSGALG00000050161	-
ENSGALG00000050167	-
ENSGALG00000050170	-
ENSGALG00000050207	EMP2
ENSGALG00000050426	-
ENSGALG00000050497	-
ENSGALG00000050627	-
ENSGALG00000050645	-
ENSGALG00000050781	-
ENSGALG00000050964	-
ENSGALG00000050965	-
ENSGALG00000050984	-
ENSGALG00000051025	-
ENSGALG00000051135	BCL2L11
ENSGALG00000051148	-
ENSGALG00000051176	-
ENSGALG00000051214	-
ENSGALG00000051300	-
ENSGALG00000051379	-
ENSGALG00000051466	NDFIP2
ENSGALG00000051564	-
ENSGALG00000051767	-
ENSGALG00000051773	JHY
ENSGALG00000051795	-
ENSGALG00000051796	-
ENSGALG00000052081	-
ENSGALG00000052087	-
ENSGALG00000052108	-
ENSGALG00000052201	-
ENSGALG00000052203	-
ENSGALG00000052318	-
ENSGALG00000052793	-
ENSGALG00000052837	GNA12
ENSGALG00000052924	DPF1
ENSGALG00000052980	-
ENSGALG00000052994	-
ENSGALG00000053000	DNAAF9
ENSGALG00000053035	-
ENSGALG00000053188	-
ENSGALG00000053307	-
ENSGALG00000053351	-
ENSGALG00000053388	-
ENSGALG00000053402	-
ENSGALG00000053419	-
ENSGALG00000053422	-
ENSGALG00000053507	-
ENSGALG00000053595	CXXC4
ENSGALG00000053627	-
ENSGALG00000053632	-
ENSGALG00000053654	-
ENSGALG00000053678	-
ENSGALG00000053721	-
ENSGALG00000053878	-
ENSGALG00000053886	-
ENSGALG00000053909	-
ENSGALG00000053921	-
ENSGALG00000053998	-
ENSGALG00000054260	-
ENSGALG00000054302	-
ENSGALG00000054304	-
ENSGALG00000054317	-
ENSGALG00000054345	RFKL
ENSGALG00000054475	-
ENSGALG00000054558	-
ENSGALG00000054582	-
ENSGALG00000054585	-
ENSGALG00000054594	-
ENSGALG00000054612	-
ENSGALG00000054657	-
ENSGALG00000054736	-
ENSGALG00000054770	INHA
ENSGALG00000054800	-
ENSGALG00000054987	-
ENSGALG00000054993	-
ENSGALG00000055053	PRSS35
ENSGALG00000055061	-

## Sheet: Table S5
Table S5. Record of hatching and genotype identification
Group	Number of hatching eggs	Number of fertilized eggs	Fertilization rate	Number of birth	Hatching rate	Phenotypic sex		Genetic sex
						Male	Female	Male	Female
Treated	1243	1181	95	740	63	740	0	334	296
Control	92	79	86	70	89	44	26	44	26

## Sheet: Table S6
Table S6. Record of artificial fertilization experiment
Sample id	Sex	Semen collection times	Average semen volume	Male female ratio	Number of eggs	Fertilization rate (%)
57452	Reversal	2	80	1:2	8	0
57563	Reversal	2	100	1:2	16	0
57625	Reversal	2	100	1:3	15	0
58013	Reversal	2	85	1:2	8	0
57344	Reversal	3	125	1:3	25	0
54536	Male	3	200	1:5	59	94.9
54520	Male	3	200	1:5	56	94.6

## Sheet: Table S7
Table S7. Summary of sequencing quality and reads alignment statistics of adult gonads RNA-seq data
Sample name	Clean reads	Clean bases	Read length (bp)	Q20(%)	GC(%)	Mapped rate(%)	Sex
ZZ-control-1	41863794	6279569100	150	98.46	51.55	90.62	Male
ZZ-control-2	38252968	5737945200	150	98.45	50.55	91.08	Male
ZZ-control-3	43634122	6545118300	150	98.37	51.3	86.59	Male
ZZ-control-4	33739370	5060905500	150	98.36	51.42	90.22	Male
ZZ-control-5	44418714	6662807100	150	98.42	52.21	90.66	Male
ZZ-control-6	39953090	5992963500	150	98.44	52.33	90.29	Male
ZW-treated-1	42913704	6437055600	150	98.4	51.46	89.82	Reversal
ZW-treated-2	41743100	6261465000	150	98.37	50.25	89.52	Reversal
ZW-treated-3	37283330	5592499500	150	98.49	51.03	90.2	Reversal
ZW-treated-4	39217316	5882597400	150	98.41	50.67	89.92	Reversal
ZW-treated-5	39618118	5942717700	150	98.4	50.35	90.54	Reversal
ZW-treated-6	41373320	6205998000	150	98.44	51.76	90.58	Reversal

## Sheet: Table S8
Table S8. Summary of common genes between embryo and adult gonads RNA-seq data and embryo gonads ATAC-seq data
up genes		down genes
Gene_ID	Gene_symbol	Gene_ID	Gene_symbol
ENSGALG00000000189	YTHDC2	Gene stable ID	Gene name
ENSGALG00000000218	SRP19	ENSGALG00000003374	ESRP2
ENSGALG00000000234	EPB41L4A	ENSGALG00000005540	MICAL2
ENSGALG00000000244	CAMK4	ENSGALG00000005551	DKK3
ENSGALG00000001244	-	ENSGALG00000006137	-
ENSGALG00000001765	CAAP1	ENSGALG00000006583	LSP1P1
ENSGALG00000001782	PLAA	ENSGALG00000006702	MFGE8
ENSGALG00000001864	C9orf72	ENSGALG00000006717	-
ENSGALG00000001986	VCP	ENSGALG00000006989	-
ENSGALG00000002187	HSD17B4	ENSGALG00000009063	-
ENSGALG00000002250	DTWD2	ENSGALG00000009179	TNFSF10
ENSGALG00000002308	COMMD10	ENSGALG00000009512	TFPI2
ENSGALG00000002419	KIAA1328	ENSGALG00000009567	TLL1
ENSGALG00000002599	ARHGEF39	ENSGALG00000009784	PTPN14
ENSGALG00000002605	MRPL17	ENSGALG00000010448	LTBP1
ENSGALG00000003235	-	ENSGALG00000010909	PRKG2
ENSGALG00000003295	ADAMTS12	ENSGALG00000011680	EPHA5
ENSGALG00000003365	RAD1	ENSGALG00000011687	-
ENSGALG00000003373	BRIX1	ENSGALG00000011930	-
ENSGALG00000003432	AGXT2	ENSGALG00000011961	TNIP3
ENSGALG00000003446	PRLR	ENSGALG00000012156	DPP10
ENSGALG00000003537	SGK2	ENSGALG00000012216	BMPR1B
ENSGALG00000003631	CPLANE1	ENSGALG00000012245	ADH4
ENSGALG00000003688	NUP155	ENSGALG00000012790	DSP
ENSGALG00000003708	WDR70	ENSGALG00000012973	ESR1
ENSGALG00000004350	WDR41	ENSGALG00000013177	BCAT1
ENSGALG00000004353	TBCA	ENSGALG00000013414	PDLIM3
ENSGALG00000004518	-	ENSGALG00000013941	PDE7B
ENSGALG00000005016	ZNF608	ENSGALG00000014184	-
ENSGALG00000005042	IQSEC1	ENSGALG00000014910	COLEC12
ENSGALG00000005316	SRFBP1	ENSGALG00000015040	SLC16A10
ENSGALG00000005337	SNX2	ENSGALG00000015128	AQP4
ENSGALG00000005395	POLR1E	ENSGALG00000015181	GAREM1
ENSGALG00000005628	COL9A3	ENSGALG00000015474	CD80
ENSGALG00000005831	DNAI1	ENSGALG00000016276	KHDRBS2
ENSGALG00000006401	OSBPL5	ENSGALG00000016492	TDRD15
ENSGALG00000006598	SORL1	ENSGALG00000016912	EDNRB
ENSGALG00000008999	AFAP1L2	ENSGALG00000016967	ENOX1
ENSGALG00000009805	PPM1H	ENSGALG00000017136	GJB6
ENSGALG00000009864	TRAF5	ENSGALG00000018557	SOD3
ENSGALG00000010147	CBWD1	ENSGALG00000026422	-
ENSGALG00000010169	-	ENSGALG00000026991	-
ENSGALG00000010180	GLIS3	ENSGALG00000027355	TPBG
ENSGALG00000010596	TACR3	ENSGALG00000028821	GLIPR2
ENSGALG00000012577	FRMD3	ENSGALG00000029023	DMRTB1
ENSGALG00000012583	IDNK	ENSGALG00000029024	TCF21
ENSGALG00000012586	GKAP1	ENSGALG00000029282	FOXL2
ENSGALG00000012588	KIF27	ENSGALG00000029545	SMAD7B
ENSGALG00000012589	C9orf64	ENSGALG00000030382	-
ENSGALG00000012598	NAA35	ENSGALG00000030707	-
ENSGALG00000012607	ZCCHC6	ENSGALG00000031327	-
ENSGALG00000012623	CFC1	ENSGALG00000031355	-
ENSGALG00000012628	HABP4	ENSGALG00000033705	-
ENSGALG00000012816	SLC22A23	ENSGALG00000034488	-
ENSGALG00000013493	SPTLC1	ENSGALG00000034585	BFSP2
ENSGALG00000013512	BTF3	ENSGALG00000034905	-
ENSGALG00000014642	CHD1Z	ENSGALG00000035780	-
ENSGALG00000014648	CETN3	ENSGALG00000035785	-
ENSGALG00000014661	FAM172A	ENSGALG00000035998	HINTW
ENSGALG00000014684	ERAP1	ENSGALG00000037336	PRTG
ENSGALG00000014709	SKIV2L2	ENSGALG00000038064	-
ENSGALG00000014712	SLC38A9	ENSGALG00000039023	-
ENSGALG00000014716	IL6ST	ENSGALG00000039219	ADAMTS14
ENSGALG00000014719	-	ENSGALG00000039659	-
ENSGALG00000014721	-	ENSGALG00000040086	HNRNPKL
ENSGALG00000014725	PLK2	ENSGALG00000040152	CCNJL
ENSGALG00000014732	ERCC8	ENSGALG00000040189	RIPK4
ENSGALG00000014734	-	ENSGALG00000040263	RPL17
ENSGALG00000014747	CWC27	ENSGALG00000040704	SPIN1W
ENSGALG00000014765	TRIM23	ENSGALG00000041221	-
ENSGALG00000014784	MAST4	ENSGALG00000041233	-
ENSGALG00000014789	MRPS36	ENSGALG00000042103	C5H11ORF96
ENSGALG00000014790	CDK7	ENSGALG00000042587	-
ENSGALG00000014798	SERINC5	ENSGALG00000043758	-
ENSGALG00000014824	PTGER4	ENSGALG00000043838	-
ENSGALG00000014826	TTC33	ENSGALG00000046789	-
ENSGALG00000014851	FBXO4	ENSGALG00000047426	-
ENSGALG00000014859	ZNF131	ENSGALG00000048077	-
ENSGALG00000014865	C5orf34	ENSGALG00000048286	-
ENSGALG00000014874	MRPS30	ENSGALG00000048307	-
ENSGALG00000014891	PELO	ENSGALG00000048542	-
ENSGALG00000014906	MOCS2	ENSGALG00000049690	-
ENSGALG00000014916	SPIN1Z	ENSGALG00000049807	-
ENSGALG00000014933	HEXB	ENSGALG00000049970	-
ENSGALG00000014942	NSA2	ENSGALG00000050647	-
ENSGALG00000014952	CERT1	ENSGALG00000051123	-
ENSGALG00000014960	-	ENSGALG00000051419	-
ENSGALG00000015082	RPS6	ENSGALG00000051422	-
ENSGALG00000015103	CCDC171	ENSGALG00000052061	-
ENSGALG00000015108	FXN	ENSGALG00000052920	-
ENSGALG00000015118	SMC5	ENSGALG00000053434	-
ENSGALG00000015144	ZFAND5	ENSGALG00000053584	-
ENSGALG00000015154	TRPM6	ENSGALG00000054601	-
ENSGALG00000015156	NMRK1	ENSGALG00000054870	-
ENSGALG00000015179	CEP78
ENSGALG00000015184	TLE4
ENSGALG00000015333	PCGF3
ENSGALG00000015349	-
ENSGALG00000015372	ATP5I
ENSGALG00000015391	-
ENSGALG00000015442	FSD1L
ENSGALG00000015543	MRPL50
ENSGALG00000015548	RNF20
ENSGALG00000015577	-
ENSGALG00000015589	MSH3
ENSGALG00000015603	ZCCHC9
ENSGALG00000015641	CCNH
ENSGALG00000015683	GNG10
ENSGALG00000016196	-
ENSGALG00000016251	-
ENSGALG00000016580	SCARA5
ENSGALG00000017558	-
ENSGALG00000017706	-
ENSGALG00000018874	SNX24
ENSGALG00000020528	INIP
ENSGALG00000020534	AK6
ENSGALG00000021365	DCTN3
ENSGALG00000022440	EVA1B
ENSGALG00000023089	SSBP2
ENSGALG00000023552	SPEF2
ENSGALG00000025868	TAF1C
ENSGALG00000025915	ARRDC3
ENSGALG00000026001	C9orf85
ENSGALG00000026195	GALT
ENSGALG00000026203	FAM174A
ENSGALG00000026395	TRABD2A
ENSGALG00000026547	TPGS2
ENSGALG00000027295	NUDT2
ENSGALG00000027418	-
ENSGALG00000027630	NPR2
ENSGALG00000027891	NREP
ENSGALG00000028005	GADD45G
ENSGALG00000028026	NDUFS4
ENSGALG00000028149	MED18
ENSGALG00000028267	-
ENSGALG00000028673	MARCHF3
ENSGALG00000028675	ZCCHC7
ENSGALG00000028998	XPA
ENSGALG00000030730	NOL6
ENSGALG00000030800	IL31RA
ENSGALG00000032628	SRCIN1
ENSGALG00000032776	WDR7
ENSGALG00000033098	C5orf51
ENSGALG00000033862	-
ENSGALG00000034067	FMOD
ENSGALG00000034801	HDHD2
ENSGALG00000036774	RPL17
ENSGALG00000037299	LYRM7
ENSGALG00000038260	PTCD2
ENSGALG00000040796	AOPEP
ENSGALG00000041052	-
ENSGALG00000041882	KATNAL2
ENSGALG00000042773	VOPP1
ENSGALG00000045074	-
ENSGALG00000045092	CCDC112
ENSGALG00000045636	-
ENSGALG00000045948	-
ENSGALG00000046419	-
ENSGALG00000046953	-
ENSGALG00000047687	-
ENSGALG00000048150	-
ENSGALG00000049835	S1PR3
ENSGALG00000050492	-
ENSGALG00000050965	-
ENSGALG00000051564	-
ENSGALG00000051795	-
ENSGALG00000052203	-
ENSGALG00000053595	CXXC4
ENSGALG00000053878	-
ENSGALG00000054345	RFKL

## Sheet: Table S9
Table S9. Primers used for sex PCR
CHD1	F:5' GTTACTGATTCGTCTACGAGA 3'
	R:5' TTGAAATGATCCAGTGCTTG 3'
Note: F, forward; R, reverse
